# Supplementary material for: A longitudinal study of queen health in honey bees reveals tissue specific response to seasonal changes and pathogen pressure
Source: Sci Rep. 2024 Apr 18;14:8963. doi: 10.1038/s41598-024-58883-1 (PMC11026438; doi:10.1038/s41598-024-58883-1)
Supplement: Supplementary file 1 — Supplementary Information. [file 41598_2024_58883_MOESM1_ESM.xlsx]

## Sheet: Table S1 PRIMERS
Title: A longitudinal study of queen health in honey bees: Tissue specific response to seasonal changes and pathogen pressure
Authors: Duan C. Copeland1,*, Vincent A. Ricigliano2, Brendon M. Mott1, Oliver L. Kortenkamp1,3, Robert E. Erickson1, June Gorrochategui-Ortega4, and Kirk E. Anderson1, 3,*
Table S1 qPCR Primers used in this study
Virus/Gene Target	Forward (5' to 3')	Reverse (5' to 3')	Reference
β-actin	TGCCAACACTGTCCTTTCTG	AGAATTGACCCACCAATCCA	Alaux et al., 2011
B-Gluc2	TGGACCATTTTCTAGCGTTTGAGA	TACTCGGTCTTTCTCGCGGA	Emery et al., 2017
DOPA Carboxylate	TACATACATTCGTGTCGCCTTGT	ACGCATCTCTGTCGGTAGTAGA	Emery et al., 2017
PGRP-S2	TAATTCATCATTCGGCGACA	TGTTTGTCCCATCCTCTTCC	Emery et al., 2017
abaecin	CAGCATTCGCATACGTACCA	GACCAGGAAACGTTGGAAAC	Evans, Jay D. 2006
apidaecin	TAGTCGCGGTATTTGGGAAT	TTTCACGTGCTTCATATTCTTCA	Evans, Jay D. 2006
defensin1	TGCGCTGCTAACTGTCTCAG	AATGGCACTTAACCGAAACG	Evans, Jay D. 2006
defensin2	GCAACTACCGCCTTTACGTC	GGGTAACGTGCGACGTTTTA	Evans, Jay D. 2006
hopscotch	ATTCATGGCATCGTGAACAA	CTGTGGTGGAGTTGTTGGTG	Evans, Jay D. 2006
hymenoptaecin	CTCTTCTGTGCCGTTGCATA	GCGTCTCCTGTCATTCCATT	Evans, Jay D. 2006
IRP30	AGGAATGATTGGTACCGGTGCG	GGATCTATTTCCGTGATCCGATTACG	Evans, Jay D. 2006
lysozyme1	GAACACACGGTTGGTCACTG	ATTTCCAACCATCGTTTTCG	Evans, Jay D. 2006
lysozyme2	CCAAATTAACAGCGCCAAGT	GCAATTCTTCACCCAACCAT	Evans, Jay D. 2006
lysozyme3	ATCTGTTTGCGGACCATTTC	TCGATGAATGCGAAGAAAATC	Evans, Jay D. 2006
PGRP-LC	TCCGTCAGCCGTAGTTTTTC	CGTTTGTGCAAATCGAACAT	Evans, Jay D. 2006
PGRP-S1	TTTGAAAATTTCCTATGAAAGCA	TTTTTAATTGGTGGAGATGGAAA	Evans, Jay D. 2006
PGRP-S3	GAGGCTGGTACGACATTGGT	TTATAACCAGGTGCGTGTGC	Evans, Jay D. 2006
PPO	GTTTGGTCGACGGAAGAAAA	CCGTCGACTCGAAATCGTAT	Evans, Jay D. 2006
Deformed wing virus - A (DWV-A)	GAGATTGAAGCGCATGAACA	TGAATTCAGTGTCGCCCATA	Posada-Florez et al., 2020
Deformed wing virus - B (DWV-B)	CTGTAGTTAAGCGGTTATTAGAA	GGTGCTTCTGGAATAGCGGAA	Posada-Florez et al., 2020
vitellogenin (vg)	GTTGGAGAGCAACATGCAGA	TCGATCCATTCCTTGATGGT	Salmela et al., 2016
AmEater	CATTTGCCAACCTGTTTGT	ATCCATTGGTGCAATTTGG	Simone et al. 2009
argonaut2	GCAACAACCACATAGTCAAAGG	GCTGATTAGGTCTCCGTACTTG	This study
dicer	GACCGCAATGAAACAACACTTC	GCCTCGACACAATCTGCTATAC	This study
Acute bee paralysis virus (ABPV)	TCATACCTGCCGATCAAG	CTGAATAATACTGTGCGTATC	Traynor et al., 2016
Black queen cell virus (BQCV)	AGTGGCGGAGATGTATGC	GGAGGTGAAGTGGCTATATC	Traynor et al., 2016
Chronic bee paralysis virus (CBPV)	CAACCTGCCTCAACACAG	AATCTGGCAAGGTTGACTGG	Traynor et al., 2016
Israeli acute paralysis virus (IAPV)	CCATGCCTGGCGATTCAC	CTGAATAATACTGTGCGTATC	Traynor et al., 2016
Kashmir bee virus (KBV)	TGAACGTCGACCTATTGAAAAA	TCGATTTTCCATCAAATGAGC	Traynor et al., 2016
Lake Sinai virus - 2 (LSV-2)	CGTGCTGAGGCCACGGTTGT	GCGGTGTCGATCTCGCGGAC	Traynor et al., 2016
Sacbrood virus (SBV)	TTGGAACTACGCATTCTCTG	GCTCTAACCTCGCATCAAC	Traynor et al., 2016

## Sheet: Table S2 Metadata and microbe
Title: A longitudinal study of queen health in honey bees: Tissue specific response to seasonal changes and pathogen pressure
Authors: Duan C. Copeland1,*, Vincent A. Ricigliano2, Brendon M. Mott1, Oliver L. Kortenkamp1,3, Robert E. Erickson1, June Gorrochategui-Ortega4, and Kirk E. Anderson1, 3,*
Table S2: Mothur Raw Data of microbiome analysis by tissue and queen metadata. Red columns are suspected contamination. Columns are heatmapped (red low, blue high) to correlate with 16S copy #
Group	Tissue	Sampling Month	Site	Carbonyl Low/High	Carbonyl	Sep Total brood	Sep Capped Brood	Sep Bee Bread	Sep Open brood (total - capped)	Nov Total brood	Nov Capped Brood	Nov Bee Bread	Nov Open brood (total - capped)	Jan Total brood	Jan Capped Brood	Jan Bee Bread	Jan Open brood (total - capped)	Mean total brood	Total Brood When Sampled	16S copy #	Bomb_unc	L_panis	A2_1	L_apis	Ralstonia_pickettii(100)	Sediminibacterium_magnilacihabitans(100)	S_alvi	L_helsing	Bo_apis	F_perr	A_kunk	Bo_mellis	Caulobacter_s_bxid5720(100)	L_kimb	M_plutonius	B_ast	Pelomonas_saccharophila(100)	Bombilactobacillus_mellifer(100)	Bradyrhizobium_unclassified(100)	Lactobacillus_melliventris(100)	Apilactobacillus_apinorum(100)	Nevskia_ramosa(100)	Acinetobacter_indicus(100)	g_bxid5839_s_bxid5839(100)	Lactobacillus_unclassified(100)	Fructobacillus_fructosus(100)	Bacteria_unclassified(100)	Acetobacteraceae_unclassified(100)	Alphaproteobacteria_unclassified(100)
Q001	MG	November 2016	1	Low	8.9964	N/A	N/A	N/A	0	2.6	0.85	0.9	1.75	N/A	N/A	N/A	N/A	1.8	2.6	168054	11496	3086	39377	31	3397	2604	16	76	0	0	1	9	271	0	0	31	134	0	66	33	0	41	7	75	7	0	31	60	22
Q005	MG	November 2016	2	Low	4.16098	3.3	1.4	0.6	1.9	3.45	1.2	0.95	2.25	N/A	N/A	N/A	N/A	3.35	3.45	4273.52	162	67	41	1	17412	7163	0	0	0	0	108	0	794	36	246	18	437	0	373	0	0	132	125	189	0	52	104	0	153
Q006	MG	November 2016	2	High	19.4725	1.65	0.95	0.9	0.7	1.6	0.8	0.8	0.8	N/A	N/A	N/A	N/A	1.96667	1.6	721651	60209	7	64	40	1788	994	0	14	1	0	116	0	83	5	0	0	34	0	34	0	0	19	14	47	0	0	12	9	8
Q007	MG	November 2016	2	Low	8.36519	0	0	1.9	0	2.3	1.4	1.3	0.9	N/A	N/A	N/A	N/A	1.73333	2.3	8727.73	4019	1613	410	239	16228	6862	374	886	0	61	0	825	1373	376	0	871	386	70	300	1673	0	193	57	30	2	36	69	0	77
Q008	MG	November 2016	2	High	23.8597	1.9	1.4	0.5	0.5	1.4	0.9	0.8	0.5	N/A	N/A	N/A	N/A	1.9	1.4	22055.3	6546	2704	5032	590	5094	1742	0	240	0	0	5	956	276	0	0	241	89	149	70	148	0	16	25	24	0	0	25	8	42
Q009	MG	November 2016	2	Low	11.1779	2.3	1.1	0.05	1.2	1.7	1	0.425	0.7	N/A	N/A	N/A	N/A	1.86667	1.7	30377.6	65703	80	51	27	4360	2832	0	18	0	0	377	10	214	92	0	5	245	0	83	28	22	33	20	52	0	0	16	2	40
Q010	MG	November 2016	2	Low	9.27243	2.4	1.6	0.1	0.8	3	1.5	0.025	1.5	N/A	N/A	N/A	N/A	2.5	3	13926.8	15111	1717	21644	1	11668	6424	0	68	0	0	157	150	1615	267	8	28	415	0	221	39	98	118	90	108	2	5	45	430	187
Q011	MG	November 2016	2	High	14.4221	2.65	1.75	0.4	0.9	1.3	0.9	0.9	0.4	N/A	N/A	N/A	N/A	1.95	1.3	15967.9	12138	0	2937	27	17989	11367	0	995	6	0	206	0	1468	0	0	49	715	139	358	0	0	305	69	204	0	0	107	1	151
Q012	MG	November 2016	2	High	17.7978	2.85	1.55	0.7	1.3	3.1	1.6	0.5	1.5	N/A	N/A	N/A	N/A	2.68333	3.1	21573.6	12169	16667	13560	0	7277	4918	0	71	0	0	244	0	935	0	0	0	565	0	172	0	1	122	104	33	29	0	42	10	80
Q013	MG	November 2016	2	Low	11.8456	4	2.5	0.6	1.5	3.6	2.1	0.4	1.5	N/A	N/A	N/A	N/A	3.23333	3.6	37973.1	25065	184	3634	0	6175	3769	10	22	1	10	68	14	668	0	6	1	327	0	181	16	0	92	21	36	0	15	41	1	31
Q014	MG	November 2016	2	Low	8.83326	1.5	1.75	1.4	-0.25	3.4	2.35	1.7	1.05	N/A	N/A	N/A	N/A	2.46667	3.4	82917.8	4182	261	589	0	2208	1321	0	1	0	0	12509	0	201	0	0	0	116	0	63	0	762	45	10	18	0	136	7	1	11
Q015	MG	November 2016	2	Low	10.7504	2.8	2.35	0.1	0.45	2	1.2	0.05	0.8	N/A	N/A	N/A	N/A	2.3	2	7127.36	2741	1810	9830	1	14171	9859	0	0	0	7	284	2821	1935	0	0	1	955	0	393	0	150	407	64	323	1	112	99	30	181
Q016	MG	November 2016	2	Low	10.5108	6.8	4.7	0.9	2.1	3.9	2.5	2.4	1.4	N/A	N/A	N/A	N/A	5.06667	3.9	48505.9	17828	2580	2791	48	2464	1539	0	8	0	1	40	8	265	0	1	0	83	0	101	6	30	27	5	0	5	0	0	1	29
Q017	MG	November 2016	3	High	19.9317	3.4	1.7	0.05	1.7	1.6	0.6	0.025	1	N/A	N/A	N/A	N/A	3.25	1.6	106496	27816	2816	8579	0	3087	2084	1	0	1	0	111	0	235	405	0	5093	93	268	59	12	46	32	19	49	3	38	14	38	37
Q018	MG	November 2016	3	High	15.069	1.75	1.15	0.65	0.6	2.1	0.9	0.355	1.2	N/A	N/A	N/A	N/A	2.01667	2.1	5098.2	1513	13	1173	0	27760	8932	1	0	0	1	1	0	2118	14	0	9	612	1	523	0	0	484	71	253	0	0	95	0	120
Q019	MG	November 2016	3	Low	9.36952	2.85	1.5	0.25	1.35	1.75	0.75	0.6	1	N/A	N/A	N/A	N/A	2.46667	1.75	19479.1	10309	6833	94	0	13453	4821	0	0	0	7	29	7	856	0	0	0	416	0	307	0	0	108	32	141	7	0	76	0	89
Q020	MG	November 2016	3	High	13.0998	3.1	2.05	0.25	1.05	1.7	0.85	N/A	0.85	N/A	N/A	N/A	N/A	2.63333	1.7	88579.3	21487	79	0	0	2354	928	1	0	0	0	70	0	121	0	0	0	66	0	57	0	56	18	11	13	0	0	17	2	17
Q021	MG	November 2016	3	Low	11.4325	N/A	2	1.5	-2	1.4	0.65	0.25	0.75	N/A	N/A	N/A	N/A	1.71667	1.4	30529.4	36083	469	173	4	7012	4183	0	1	0	7	1095	146	412	0	29	0	203	11	198	0	645	99	29	373	0	30	64	10	65
Q022	MG	November 2016	3	Low	12.2256	N/A	N/A	N/A	0	2.15	1.1	0.3	1.05	N/A	N/A	N/A	N/A	1.35	2.15	14354.5	35200	110	4850	105	7911	4440	0	1	0	5	28	1349	797	0	25	0	275	14	153	0	19	105	41	211	1	0	40	24	77
Q023	MG	November 2016	1	High	19.8507	4.95	2.7	1.5	2.25	2.5	1.75	0.85	0.75	N/A	N/A	N/A	N/A	3.38333	2.5	16011.3	14256	3537	50	749	4269	2179	3111	5449	0	13466	153	6448	518	3367	0	1251	179	0	125	0	0	61	21	95	21	0	37	5	34
Q024	MG	November 2016	1	High	20.638	2.3	1.7	1.2	0.6	2	1.15	1.95	0.85	N/A	N/A	N/A	N/A	2.56667	2	15511.1	22824	431	736	279	11242	7352	92	375	0	136	1360	365	1438	34	0	81	638	0	203	15	77	133	107	184	1	109	93	5	196
Q025	MG	November 2016	3	Low	5.99478	2.2	0.9	1	1.3	1.7	0.4	N/A	1.3	N/A	N/A	N/A	N/A	1.96667	1.7	2585.16	134	35	28	22	17276	12205	0	0	0	0	1	0	2107	12	3	0	777	0	428	0	0	440	0	78	0	0	86	78	168
Q026	MG	November 2016	3	High	16.6725	3.75	2.4	0.5	1.35	2	0.55	0.05	1.45	N/A	N/A	N/A	N/A	3.05	2	47530.7	3374	2393	9496	8	1740	1223	155	1985	0	0	628	479	189	0	1	27	67	0	44	0	622	42	37	30	5	120	1	1	15
Q027	MG	November 2016	3	Low	8.1378	0.95	0	0.85	0.95	1.1	0.5	0.2	0.6	N/A	N/A	N/A	N/A	1.18333	1.1	6590.87	964	43	65	41	22602	10982	0	7	0	0	76	17	1777	572	0	0	1148	0	589	0	95	188	70	378	0	0	68	0	163
Q028	MG	November 2016	1	High	13.4397	3	2.2	0.5	0.8	2.1	1.15	0.25	0.95	N/A	N/A	N/A	N/A	2.73333	2.1	66445.3	12212	128	5846	1014	2234	1189	0	4	0	0	12	1351	156	0	9	0	71	0	31	11	1	30	4	41	1	0	27	35	16
Q029	MG	November 2016	1	High	25.5767	4.9	2.45	1.3	2.45	3.3	1.35	0.85	1.95	N/A	N/A	N/A	N/A	4.13333	3.3	23234.4	4802	97	405	674	4818	1816	64	42	0	14	3	127	211	40	4	59	84	0	85	36	0	85	8	11	1	0	10	0	50
Q030	MG	November 2016	3	Low	12.6567	2	0.9	0.25	1.1	1.55	0.9	0.025	0.65	N/A	N/A	N/A	N/A	2.25	1.55	22548.4	16839	7484	8467	429	12672	4901	0	0	1	134	56	965	1067	0	352	22	234	0	125	2	0	244	66	64	27	70	156	20	74
Q031	MG	November 2016	3	High	14.076	4.9	2.8	0.5	2.1	0.9	0.15	N/A	0.75	N/A	N/A	N/A	N/A	2.83333	0.9	28126.6	9372	128	142	233	16946	4437	218	267	0	79	224	237	1074	270	1	182	183	10	274	255	55	239	19	128	0	15	91	1	153
Q032	MG	November 2016	3	High	16.0221	4.3	2.3	0.2	2	1.75	0.75	0.025	1	N/A	N/A	N/A	N/A	2.91667	1.75	18033.1	1283	116	44	813	8226	2974	470	450	0	231	90	835	565	764	14	683	87	44	118	1143	0	53	13	87	1	0	38	0	23
Q033	MG	November 2016	1	High	16.0366	3.1	1.7	0.6	1.4	1.8	0.55	1.25	1.25	N/A	N/A	N/A	N/A	2.66667	1.8	191454	44434	18	23	87	5113	2130	54	89	0	0	6855	133	385	89	0	10	117	8	94	19	1656	52	10	22	0	175	32	6	34
Q034	MG	November 2016	1	High	15.7205	2.9	1.6	0.1	1.3	2	0.8	0.2	1.2	N/A	N/A	N/A	N/A	2.6	2	9960.55	3686	681	5612	2	21016	11275	0	13	0	359	417	34	2394	0	0	0	836	0	502	0	0	439	130	307	12	10	55	1	213
Q037	MG	September 2016	1	High	22.2612	4.9	2.5	1.45	2.4	N/A	N/A	N/A	N/A	N/A	N/A	N/A	N/A	3.5	4.9	103630	23928	424	130	234	1849	1328	18	136	0	10	681	89	178	31	10765	46	115	1	43	43	138	47	18	21	10	813	8	14	13
Q038	MG	September 2016	1	High	24.8376	4.1	1.85	1.8	2.25	N/A	N/A	N/A	N/A	N/A	N/A	N/A	N/A	3.25	4.1	76198.3	6797	41	20	128	1502	863	16	7	0	7	70	37	160	37	5764	0	64	0	51	12	0	10	0	23	0	502	11	0	12
Q039	MG	September 2016	1	High	23.0323	3	2	0.45	1	N/A	N/A	N/A	N/A	N/A	N/A	N/A	N/A	2.7	3	47286	4096	4102	2686	976	10373	4735	0	0	0	0	676	324	873	0	0	6539	203	0	289	477	14	180	49	111	1	5	47	1	81
Q040	MG	September 2016	1	Low	12.6298	0.5	0.5	0	0	N/A	N/A	N/A	N/A	N/A	N/A	N/A	N/A	1.55	0.5	198159	10680	2	15	93	1433	420	20	21	0	7	567	11	77	15	3369	10	31	5	19	12	199	23	0	10	1	258	3	1	1
Q041	MG	September 2016	1	High	13.7044	2.6	1.25	0.2	1.35	N/A	N/A	N/A	N/A	N/A	N/A	N/A	N/A	2.65	2.6	7936.78	6262	5	6	4	10814	4352	0	1	0	0	552	0	817	0	0	0	435	0	106	0	264	132	34	115	0	47	65	14	27
Q042	MG	September 2016	1	High	25.5206	4.4	2.55	1.4	1.85	N/A	N/A	N/A	N/A	N/A	N/A	N/A	N/A	3.55	4.4	33787.3	35386	2042	7	0	5463	2011	0	122	0	0	1463	6	319	0	3	30	117	0	89	1	140	111	8	60	3	15	30	45	25
Q043	MG	September 2016	1	High	13.4366	0	0	0.1	0	N/A	N/A	N/A	N/A	N/A	N/A	N/A	N/A	1	0	169871	29686	14	4	0	3048	1157	0	0	0	0	23	43	163	0	0	0	68	0	56	0	4	31	16	31	0	8	7	2	15
Q044	MG	September 2016	1	High	13.6993	3.5	1.85	0.4	1.65	N/A	N/A	N/A	N/A	N/A	N/A	N/A	N/A	3.025	3.5	46207.4	14733	2	1	0	1781	822	0	0	0	0	13648	0	64	0	1	0	40	0	35	0	19	33	3	17	0	10	12	47	3
Q045	MG	September 2016	1	High	15.0826	2.9	1.8	1.1	1.1	N/A	N/A	N/A	N/A	N/A	N/A	N/A	N/A	2.5	2.9	7503.18	14328	21	34	29	16122	4997	0	0	0	0	277	0	950	0	1	0	379	0	232	0	0	220	28	80	0	7	75	12	93
Q046	MG	September 2016	1	Low	11.9722	2.6	1.9	0.2	0.7	N/A	N/A	N/A	N/A	N/A	N/A	N/A	N/A	2.65	2.6	5082.55	8310	107	0	547	18156	7372	391	496	0	300	341	712	1561	412	1	338	477	16	358	620	155	181	118	174	0	5	53	0	101
Q047	MG	September 2016	1	High	13.617	1.7	1.2	0.3	0.5	N/A	N/A	N/A	N/A	N/A	N/A	N/A	N/A	1.9	1.7	32078.8	30043	975	426	1	6748	2218	0	7	8	0	339	0	511	0	1	0	131	0	148	0	20	110	29	88	0	6	16	11	17
Q048	MG	September 2016	1	High	14.4777	3.6	2.5	0.8	1.1	N/A	N/A	N/A	N/A	N/A	N/A	N/A	N/A	2.8	3.6	23629.6	24296	79	21	703	3809	1864	555	290	0	253	4477	726	267	727	0	613	154	17	106	776	52	56	24	26	23	8	6	20	22
Q050	MG	September 2016	2	Low	11.5698	1.5	0.75	0	0.75	N/A	N/A	N/A	N/A	N/A	N/A	N/A	N/A	2.05	1.5	22146.5	5	71	47	90	2111	1334	54	41	11599	19	676	95	212	43	8	41	99	0	38	85	7	33	21	31	0	0	11	0	27
Q051	MG	September 2016	2	Low	9.84968	5.2	2.9	0.6	2.3	N/A	N/A	N/A	N/A	N/A	N/A	N/A	N/A	4.6	5.2	85111.9	37091	426	231	12	4848	3436	0	9	1	0	1099	1	735	0	0	0	242	0	128	0	54	161	27	85	0	0	34	27	58
Q052	MG	September 2016	2	High	16.2233	0.1	0.05	0	0.05	N/A	N/A	N/A	N/A	N/A	N/A	N/A	N/A	0.6	0.1	65898.2	10854	14	3702	2440	2077	1122	0	0	0	0	15819	17	149	125	0	68	48	0	39	0	0	17	0	51	3	0	21	8	3
Q053	MG	September 2016	2	Low	9.06857	1.8	1.3	0.2	0.5	N/A	N/A	N/A	N/A	N/A	N/A	N/A	N/A	1.675	1.8	35161.5	23654	18	50	37	7819	2598	1	0	4	0	55	0	483	1	0	0	189	0	121	0	0	94	22	91	0	0	9	3	30
Q054	MG	September 2016	2	Low	9.53177	1.8	1.7	0.4	0.1	N/A	N/A	N/A	N/A	N/A	N/A	N/A	N/A	1.4	1.8	14550	4282	1648	47520	9	6636	2660	4	10	0	0	57	5	390	0	0	20	102	0	119	3	0	41	50	92	8	0	52	27	36
Q055	MG	September 2016	2	Low	12.2036	4.3	2.7	1.25	1.6	N/A	N/A	N/A	N/A	N/A	N/A	N/A	N/A	3.95	4.3	33983.5	29352	38	103	1	6086	2526	1	0	0	0	1096	19	406	21	0	3	240	0	103	0	599	48	26	56	0	9	33	16	37
Q056	MG	September 2016	2	Low	10.1938	2.55	1.5	0	1.05	N/A	N/A	N/A	N/A	N/A	N/A	N/A	N/A	2.425	2.55	6659.99	6316	15	37	9	10702	3144	5	6	0	0	661	0	442	0	0	1	171	0	185	0	4	26	2	69	0	0	46	7	46
Q057	MG	September 2016	2	High	17.7479	3.4	1.8	1.6	1.6	N/A	N/A	N/A	N/A	N/A	N/A	N/A	N/A	3.7	3.4	126116	36792	114	101	11	6768	1918	0	0	0	0	264	0	235	0	0	30	137	0	104	0	0	42	2	38	0	0	23	7	9
Q058	MG	September 2016	2	High	14.4757	4.9	3.2	1.55	1.7	N/A	N/A	N/A	N/A	N/A	N/A	N/A	N/A	4.65	4.9	14932.8	31418	3157	2997	15	7791	3659	57	14	2	0	713	0	515	17	0	0	159	0	125	0	33	64	16	64	2	23	32	1708	67
Q059	MG	September 2016	2	High	15.0396	4.2	2.85	0.6	1.35	N/A	N/A	N/A	N/A	N/A	N/A	N/A	N/A	3.85	4.2	29609.8	892	381	42173	669	8347	5821	488	351	0	148	205	918	655	470	23	515	546	25	209	656	42	168	115	115	22	0	121	1	82
Q060	MG	September 2016	2	High	16.9583	3.8	2.3	1.45	1.5	N/A	N/A	N/A	N/A	N/A	N/A	N/A	N/A	3.45	3.8	9484.19	3266	14603	20082	209	9411	5749	122	105	1	53	327	125	801	107	0	166	285	0	238	151	0	116	113	255	17	0	85	2	35
Q061	MG	September 2016	3	Low	7.99778	3.25	1.65	0.65	1.6	N/A	N/A	N/A	N/A	N/A	N/A	N/A	N/A	3.1	3.25	38983.2	41015	257	108	17	3311	2269	130	85	0	41	60	122	237	1	1	74	142	1	57	263	1	22	13	75	1	0	14	7	32
Q062	MG	September 2016	3	Low	10.2619	2.65	1.45	0.4	1.2	N/A	N/A	N/A	N/A	N/A	N/A	N/A	N/A	2.775	2.65	8686.46	5891	12	14	2	4318	2690	0	0	0	0	912	5	423	5	0	1	221	0	117	4	0	56	18	75	0	0	40	0	27
Q064	MG	September 2016	3	High	7.39913	2.6	1.5	0.3	1.1	N/A	N/A	N/A	N/A	N/A	N/A	N/A	N/A	2.65	2.6	3995.41	1500	4	4240	11	8813	5466	4	0	0	0	1021	10	574	13	0	0	603	0	294	0	0	148	39	347	0	8	65	0	65
Q065	MG	September 2016	3	High	16.9762	3.4	1.65	0.15	1.75	N/A	N/A	N/A	N/A	N/A	N/A	N/A	N/A	2.7	3.4	22942.1	17132	1	36	1368	6562	3525	5555	0	1	0	1275	7	533	16	0	20	286	0	113	9	14	56	48	184	0	5	30	6	25
Q066	MG	September 2016	3	Low	18.4293	4.7	2.45	1.1	2.25	N/A	N/A	N/A	N/A	N/A	N/A	N/A	N/A	3.45	4.7	7914.88	27112	193	357	21	9945	3621	66	0	0	1	1436	17	562	16	0	13	184	0	154	3	1	194	43	114	0	3	58	18	68
Q067	MG	September 2016	3	Low	11.1345	2.95	1.75	0.15	1.2	N/A	N/A	N/A	N/A	N/A	N/A	N/A	N/A	2.875	2.95	7726.33	13	47	110	36	9656	4572	53	36	9951	1	3797	37	584	43	837	54	228	0	221	64	122	110	25	67	0	32	67	0	64
Q068	MG	September 2016	3	High	9.38366	4.9	2.8	0.6	2.1	N/A	N/A	N/A	N/A	N/A	N/A	N/A	N/A	3.7	4.9	18141.3	9082	9	1	3	7765	2201	0	0	1	0	1021	0	457	0	0	0	113	0	123	0	37	115	38	24	0	11	39	116	57
Q070	MG	September 2016	3	Low	17.0959	2.8	1.4	0.25	1.4	N/A	N/A	N/A	N/A	N/A	N/A	N/A	N/A	1.95	2.8	1151.03	26528	52	165	2	18100	6967	34	0	0	0	1344	0	876	0	0	0	523	0	234	0	55	141	73	190	0	8	107	43	119
Q074	MG	January 2017	2	Low	7.41389	0	0	1.7	0	2.6	1.85	2	0.75	4.1	2.3	0.5	1.8	2.5	4.1	7327.7	2059	28	129	30	8313	3374	10	190	0	10	0	19	760	26	0	27	386	0	95	83	0	281	42	75	0	0	14	0	72
Q075	MG	January 2017	3	High	11.5743	3	1.5	0.05	1.5	1.7	0.95	0.1	0.75	2.6	1.8	0.6	0.8	2.65	2.6	15711.7	29303	1	77	0	9920	5320	0	1	1	0	363	47	991	0	0	4	452	0	282	0	0	213	140	135	0	0	47	0	117
Q076	MG	January 2017	3	Low	19.4988	2.95	1.6	1.2	1.35	2.3	1.5	1.2	0.8	1.3	0.9	0.8	0.4	2.2625	1.3	15836.6	6629	0	30	72	9339	3822	0	1038	1	6	5	498	633	15	0	29	194	3	218	41	0	478	50	47	0	0	44	1	60
Q077	MG	January 2017	2	Low	3.93991	0	0	1.7	0	2.6	1.85	2	0.75	4.1	2.3	0.5	1.8	2.5	4.1	5909.5	53	30	3402	23	18561	6568	1	1	0	20	3	0	709	3	0	76	472	0	407	5	0	251	119	232	0	0	79	0	83
Q078	MG	January 2017	2	High	4.49025	3.1	1.4	0.8	1.7	2	1.2	1.8	0.8	1.55	0.85	1.2	0.7	2.3625	1.55	15067.9	32841	16	79	8	10985	3451	0	7	8	0	0	1	525	0	0	0	171	0	187	0	0	129	92	121	0	0	43	0	61
Q079	MG	January 2017	3	Low	17.6732	4.05	1.75	0.8	2.3	2.3	1.15	0.4	1.15	2.4	1.55	1	0.85	2.9625	2.4	65463.3	22317	2985	2967	10	7124	3028	0	10	1	7	432	9	305	0	0	1	291	0	181	1	0	151	20	37	4	0	44	11	72
Q080	MG	January 2017	1	Low	6.75144	N/A	N/A	N/A	0	1.3	0.9	0.025	0.4	N/A	N/A	N/A	N/A	0.8625	0	13071.6	5989	10	2	10	7906	3465	6	13	0	0	2	0	425	0	0	0	384	0	181	0	0	81	21	52	0	29	50	1	65
Q081	MG	January 2017	3	High	10.6756	1.8	1.2	0.3	0.6	N/A	N/A	N/A	0	2.1	1.3	0.55	0.8	1.725	2.1	29501.7	27139	9	37	33	14182	4841	0	0	0	0	0	23	854	3	0	0	255	0	247	0	0	265	25	138	16	18	16	0	127
Q082	MG	January 2017	1	Low	27.2826	2.4	1.7	1.4	0.7	2.9	1.8	1.8	1.1	2	1.15	0.5	0.85	2.6	2	28295.3	34902	423	99	14	8155	4016	0	8	0	0	0	12	385	1	0	2	296	0	143	18	0	79	60	161	0	137	32	0	20
Q083	MG	January 2017	1	High	7.45811	2.4	1.55	0.7	0.85	1	0.5	1.4	0.5	1.2	0.55	0.55	0.65	1.8875	1.2	242954	34775	1923	5951	1	3174	1537	0	2	8	0	0	1	263	0	0	0	191	0	64	0	0	54	32	60	13	75	7	44	15
Q084	MG	January 2017	2	Low	22.3592	2.55	2	0.2	0.55	1.35	0.75	1.7	0.6	1.2	1.2	1.4	0	1.875	1.2	28907.6	34283	18	129	976	5199	3128	0	17	0	0	0	49	413	0	0	17	298	0	108	6	0	53	35	72	0	7	26	0	35
Q085	MG	January 2017	1	High	9.74135	2.5	1.8	0.6	0.7	1.9	1.15	1.2	0.75	1.9	1.1	0.65	0.8	2.2875	1.9	114001	31414	3153	17	14	1336	705	334	6	0	9457	1	1	120	0	0	39	48	0	20	0	0	22	1	23	11	1	0	3	7
Q086	MG	January 2017	3	Low	17.8662	2.7	1.6	0.45	1.1	1.7	0.8	0.5	0.9	1	0.6	0.9	0.4	1.975	1	29401.9	16668	0	516	2925	2091	1173	0	713	0	32	1	141	251	0	0	57	63	24	42	215	0	31	15	11	3	0	5	5	9
Q087	MG	January 2017	1	High	4.64006	4.4	2.35	1.55	2.05	2.3	2.1	2.9	0.2	3.4	1.7	2.8	1.7	3.5375	3.4	20521.6	9	1956	160	316	11529	7128	0	134	14336	133	173	29	1504	0	0	24	583	0	232	91	0	195	62	296	2	11	57	1	88
Q088	MG	January 2017	1	Low	16.4152	2.1	1.45	0.4	0.65	2.1	1.3	0.225	0.8	1.3	0.95	0.25	0.35	1.925	1.3	25987.8	15993	2	17	1	4211	1706	0	2	0	0	0	0	351	0	0	0	154	0	95	0	0	162	23	10	0	0	18	0	29
Q089	MG	January 2017	1	Low	9.39792	2.25	1.55	0.5	0.7	1.6	1	N/A	0.6	1.4	1	0.6	0.4	2.0625	1.4	43088.9	32586	18	96	53	3603	1762	0	2	8	1	0	5	400	0	0	0	158	0	84	1	0	38	22	41	1	0	24	4	22
Q090	MG	January 2017	1	High	10.5322	5.3	2.35	1	2.95	N/A	N/A	N/A	0	1.6	1	0.6	0.6	2.25	1.6	102364	39684	114	37	20	3836	1715	7	1	0	1	141	0	258	1	13	4	61	1	51	9	0	108	21	29	0	0	23	8	37
Q091	MG	January 2017	2	Low	13.7805	2.2	1.7	2.5	0.5	2.55	0.9	1.1	1.65	0.5	0.35	0.1	0.15	1.9125	0.5	41737.7	34045	7	198	94	6298	1968	3	28	0	0	0	34	353	0	0	14	132	0	62	0	0	141	21	62	1	0	18	10	32
Q092	MG	January 2017	1	High	5.0841	N/A	N/A	N/A	N/A	N/A	N/A	N/A	N/A	N/A	N/A	N/A	N/A	0.775	0	5077.76	1	14	545	1	11358	4474	0	0	73	0	0	11	538	25	0	0	452	0	219	0	0	110	34	61	11	0	105	0	107
Q093	MG	January 2017	1	High	17.2944	3.8	1.9	1.3	1.9	2.6	1.6	0.8	1	2.1	0.85	0.525	1.25	2.775	2.1	32326.7	16525	1	677	20001	7760	2585	0	6	0	0	0	0	448	1122	0	0	165	0	125	0	0	130	59	84	55	0	38	5	34
Q094	MG	January 2017	3	Low	19.2544	2.7	1.75	0.9	0.95	1	0.4	0.625	0.6	2.5	1.25	1.45	1.25	2.5	2.5	133929	39280	62	1342	3041	5929	2081	7	44612	0	0	0	2556	264	33	0	0	213	716	77	993	0	69	7	93	50	0	56	23	48
Q095	MG	January 2017	3	High	8.91408	1.4	0.75	0	0.65	1.1	0.3	0.05	0.8	1.2	0.75	0.25	0.45	1.4625	1.2	83569.9	35015	0	1961	34	3438	1713	0	1778	0	1	0	6	209	0	0	0	128	1313	39	1	0	46	38	35	2	0	15	36	20
Q096	MG	January 2017	2	Low	14.1216	3.5	2.25	1.8	1.25	2.65	1.3	2.5	1.35	3.4	2.1	3.225	1.3	3.3375	3.4	60246.2	35762	0	106	655	7507	2554	1941	289	0	0	248	0	630	1	0	9	17	6	171	0	0	160	36	20	1	29	35	12	12
Q097	MG	January 2017	2	Low	9.60085	1.2	1	0.3	0.2	1.8	1.2	1	0.6	2.3	1.4	0.4	0.9	1.8	2.3	10815.9	40944	21	61	226	2746	4828	237	722	1	7	0	40	792	0	0	0	13	0	157	5	0	215	90	20	3	0	123	3	4
Q098	MG	January 2017	3	Low	12.2877	2.2	1	0.25	1.2	2.5	1.4	0.1	1.1	1.5	1.1	0.55	0.4	2.3625	1.5	235497	50826	6974	9060	19	1015	2205	7	172	1	0	0	110	268	0	0	0	13	0	73	0	0	54	71	44	67	0	15	187	6
Q099	MG	January 2017	3	High	12.519	3.05	1.55	0	1.5	1.8	0.8	N/A	1	N/A	N/A	N/A	N/A	2.0125	0	7505.63	4362	992	2582	45	4919	8406	269	14161	0	0	7	71	1122	13	0	46	56	11612	366	25	0	199	357	108	2	0	147	2	18
Q100	MG	January 2017	2	Low	15.2945	4.6	2.4	0.4	2.2	3.3	1.55	1.15	1.75	3.6	2	0.8	1.6	3.625	3.6	7230.15	12691	345	589	61	5161	10225	50	334	0	0	27	0	1826	0	61	0	87	0	575	24	0	190	254	100	4	53	109	0	137
Q101	MG	January 2017	1	Low	8.00539	1.5	0.6	0.8	0.9	2.1	0.8	0.5	1.3	1.75	0.75	0.5	1	2.075	1.75	432749	62597	1256	879	45	593	1357	90	802	0	2	0	3563	164	6	1	1	12	15	24	8	0	21	70	25	24	0	30	26	0
Q102	MG	January 2017	1	High	9.81819	2.3	1.95	0	0.35	N/A	N/A	0.3	0	1.1	0.9	0.025	0.2	1.425	1.1	14551.6	40601	12	0	71	1741	4421	141	24	0	7	20	22	593	12	3	47	7	4	127	67	0	51	41	25	1	11	64	2	0
Q103	MG	January 2017	3	High	17.4548	3.3	2.2	0.95	1.1	2.6	1.35	0.3	1.25	1.2	1	0.425	0.2	2.725	1.2	4181.14	24703	333	9	27	6088	6811	0	15	0	11	0	79	1488	0	0	0	53	0	306	28	0	211	133	234	62	426	46	1	57
Q104	MG	January 2017	2	High	13.5181	0.6	0.6	0.1	0	1.9	1.3	0.6	0.6	2.2	1.45	0.5	0.75	1.425	2.2	11650.5	24299	931	30080	17	4172	5862	0	8	0	0	15	7	972	0	0	0	49	0	165	0	0	95	71	62	2	0	122	129	10
Q106	MG	January 2017	2	Low	12.31	2.8	1.35	0.4	1.45	3.8	2.05	2	1.75	4.7	2.55	1.55	2.15	3.925	4.7	3937.34	11564	55	75	0	16996	17956	0	0	0	0	12	8	3004	75	0	0	61	0	1311	0	0	1040	207	470	0	95	172	8	15
Q107	MG	January 2017	2	Low	10.76	2.5	1.5	1.3	1	4.5	2.45	1.4	2.05	3.05	2.3	0.7	0.75	3.0875	3.05	14688.3	7706	15022	16016	0	7283	6195	27	0	4	0	0	0	974	0	0	0	37	1	256	0	0	99	102	0	25	0	74	11	29
Q108	MG	January 2017	3	Low	12.67	3.1	1.45	0.45	1.65	2.5	1.45	0.7	1.05	2.4	1.7	0.6	0.7	2.6875	2.4	13860.1	21476	1165	180	17	7074	6635	0	0	1	0	55	0	1237	0	0	0	95	0	186	0	0	223	95	104	0	0	67	5	4
Q001	IL	November 2016	1	Low	8.9964	N/A	N/A	N/A	0	2.6	0.85	0.9	1.75	N/A	N/A	N/A	N/A	1.8	2.6	1.50032e+06	7005	6635	57967	14270	134	109	0	56	0	1	20	20	15	0	1	7	8	0	0	2	0	6	17	0	117	3	11	89	0
Q005	IL	November 2016	2	Low	4.16098	3.3	1.4	0.6	1.9	3.45	1.2	0.95	2.25	N/A	N/A	N/A	N/A	3.35	3.45	24893.5	58	11	27	13	1087	1310	1	0	0	0	0	0	241	0	0	0	96	0	140	0	0	20	0	16	0	0	56	0	19
Q006	IL	November 2016	2	High	19.4725	1.65	0.95	0.9	0.7	1.6	0.8	0.8	0.8	N/A	N/A	N/A	N/A	1.96667	1.6	2.9191e+06	4906	46	3120	73712	66	97	0	3409	1	1	20	0	21	0	0	1	7	0	13	0	0	0	19	0	273	0	12	6	0
Q007	IL	November 2016	2	Low	8.36519	0	0	1.9	0	2.3	1.4	1.3	0.9	N/A	N/A	N/A	N/A	1.73333	2.3	135133	2	876	8863	3545	277	325	2968	2549	7621	1477	30	4614	42	3452	0	3183	20	336	36	4189	0	1	55	4	94	0	3	4	10
Q008	IL	November 2016	2	High	23.8597	1.9	1.4	0.5	0.5	1.4	0.9	0.8	0.5	N/A	N/A	N/A	N/A	1.9	1.4	387117	10003	5553	16158	4246	88	165	1	748	0	0	39	2525	22	11	0	1043	17	639	21	367	1	8	24	1	21	9	3	9	1
Q009	IL	November 2016	2	Low	11.1779	2.3	1.1	0.05	1.2	1.7	1	0.425	0.7	N/A	N/A	N/A	N/A	1.86667	1.7	1.11057e+07	5433	10018	12332	26	32	44	0	9727	2	0	80	21931	0	24869	0	3241	1	0	3	4430	19	0	1	0	1180	0	6	15	0
Q010	IL	November 2016	2	Low	9.27243	2.4	1.6	0.1	0.8	3	1.5	0.025	1.5	N/A	N/A	N/A	N/A	2.5	3	204369	44	5378	37564	16	547	523	0	74	10554	0	396	345	122	11	0	15	38	0	112	13	554	12	36	0	40	0	22	231	0
Q011	IL	November 2016	2	High	14.4221	2.65	1.75	0.4	0.9	1.3	0.9	0.9	0.4	N/A	N/A	N/A	N/A	1.95	1.3	528262	13928	44	21862	0	250	380	0	16037	0	0	61	0	78	1	4	31	33	162	23	5	15	20	24	1	5	0	5	1	11
Q012	IL	November 2016	2	High	17.7978	2.85	1.55	0.7	1.3	3.1	1.6	0.5	1.5	N/A	N/A	N/A	N/A	2.68333	3.1	851044	12113	56661	5647	33	201	215	0	38	0	0	1287	1	37	0	0	1	19	1	14	8	1	1	6	5	120	4	3	6	1
Q013	IL	November 2016	2	Low	11.8456	4	2.5	0.6	1.5	3.6	2.1	0.4	1.5	N/A	N/A	N/A	N/A	3.23333	3.6	402557	16638	20917	8498	1	419	402	1	28	4	18	35	8	127	0	0	0	27	4	58	0	9	8	12	7	45	14	3	7	0
Q014	IL	November 2016	2	Low	8.83326	1.5	1.75	1.4	-0.25	3.4	2.35	1.7	1.05	N/A	N/A	N/A	N/A	2.46667	3.4	3.04187e+06	1509	6827	58137	1	69	48	0	1	0	1	2360	0	3	0	0	0	3	0	7	0	194	0	1	0	90	34	3	43	0
Q015	IL	November 2016	2	Low	10.7504	2.8	2.35	0.1	0.45	2	1.2	0.05	0.8	N/A	N/A	N/A	N/A	2.3	2	103493	13361	1476	20840	0	1775	1845	1	14	0	1	2202	2798	251	0	17	0	71	0	82	0	1332	25	90	8	0	134	15	76	19
Q016	IL	November 2016	2	Low	10.5108	6.8	4.7	0.9	2.1	3.9	2.5	2.4	1.4	N/A	N/A	N/A	N/A	5.06667	3.9	372286	3331	6736	5520	549	760	301	4	1	0	1	35	0	64	0	0	1	8	0	18	0	22	3	0	1	5	0	14	4	3
Q017	IL	November 2016	3	High	19.9317	3.4	1.7	0.05	1.7	1.6	0.6	0.025	1	N/A	N/A	N/A	N/A	3.25	1.6	467428	15566	6400	9544	1	488	182	0	1	0	0	187	0	20	1096	0	3480	8	1245	25	0	70	9	5	0	6	25	3	52	4
Q018	IL	November 2016	3	High	15.069	1.75	1.15	0.65	0.6	2.1	0.9	0.355	1.2	N/A	N/A	N/A	N/A	2.01667	2.1	179025	9296	29300	7855	1	1086	706	1	1	0	0	20	0	97	0	0	11	28	3	36	0	0	1	25	7	37	0	1	10	2
Q019	IL	November 2016	3	Low	9.36952	2.85	1.5	0.25	1.35	1.75	0.75	0.6	1	N/A	N/A	N/A	N/A	2.46667	1.75	262141	24436	18574	38	1	249	336	0	0	0	1	579	6	30	3	0	3	22	1	49	0	77	19	18	0	69	123	7	3	2
Q020	IL	November 2016	3	High	13.0998	3.1	2.05	0.25	1.05	1.7	0.85	N/A	0.85	N/A	N/A	N/A	N/A	2.63333	1.7	35304.8	6628	1887	86	0	1636	1872	0	0	0	0	1	28	401	0	0	30	198	0	220	0	52	18	141	1	0	0	18	0	56
Q021	IL	November 2016	3	Low	11.4325	N/A	2	1.5	-2	1.4	0.65	0.25	0.75	N/A	N/A	N/A	N/A	1.71667	1.4	728786	16157	25530	5784	25	125	146	0	1	0	1	284	684	18	9	0	1	11	18	18	4	218	0	17	1	54	12	5	23	4
Q022	IL	November 2016	3	Low	12.2256	N/A	N/A	N/A	0	2.15	1.1	0.3	1.05	N/A	N/A	N/A	N/A	1.35	2.15	429465	15933	66	26344	1572	171	191	0	10	0	8	290	6358	34	0	0	0	6	0	10	0	318	0	17	5	1	0	5	60	0
Q023	IL	November 2016	1	High	19.8507	4.95	2.7	1.5	2.25	2.5	1.75	0.85	0.75	N/A	N/A	N/A	N/A	3.38333	2.5	2.81738e+07	311	2848	56	3371	19	9	23115	3307	0	60033	10	3161	0	1301	0	345	0	0	0	0	0	1	0	0	124	1	137	0	0
Q024	IL	November 2016	1	High	20.638	2.3	1.7	1.2	0.6	2	1.15	1.95	0.85	N/A	N/A	N/A	N/A	2.56667	2	430378	8245	39757	2374	10027	249	295	45	7347	1	121	3896	175	61	102	3	578	11	25	36	0	533	5	15	1	216	179	17	34	0
Q025	IL	November 2016	3	Low	5.99478	2.2	0.9	1	1.3	1.7	0.4	N/A	1.3	N/A	N/A	N/A	N/A	1.96667	1.7	85742.7	28260	79	8657	66	764	700	47	88	1	111	236	86	145	59	152	39	95	0	47	12	30	6	171	1	1	5	19	7	12
Q026	IL	November 2016	3	High	16.6725	3.75	2.4	0.5	1.35	2	0.55	0.05	1.45	N/A	N/A	N/A	N/A	3.05	2	1.23209e+06	570	26110	10749	33	62	68	905	839	0	1	10	538	15	0	0	28	3	0	8	1	1	1	10	0	45	1	14	5	0
Q027	IL	November 2016	3	Low	8.1378	0.95	0	0.85	0.95	1.1	0.5	0.2	0.6	N/A	N/A	N/A	N/A	1.18333	1.1	51665.9	18049	34	61	19	3055	2177	46	75	1	40	2	34	337	8949	0	0	193	0	217	0	30	14	85	0	0	4	19	1	26
Q028	IL	November 2016	1	High	13.4397	3	2.2	0.5	0.8	2.1	1.15	0.25	0.95	N/A	N/A	N/A	N/A	2.73333	2.1	2.70433e+06	2843	1170	48638	313871	348	436	0	0	0	4	12	7891	80	1	1	0	16	0	37	0	1	10	52	0	870	0	168	9	5
Q029	IL	November 2016	1	High	25.5767	4.9	2.45	1.3	2.45	3.3	1.35	0.85	1.95	N/A	N/A	N/A	N/A	4.13333	3.3	1.06939e+06	1008	3100	372	31811	319	147	37	12	0	16	15	110	29	0	0	35	11	0	38	59	0	1	8	0	134	0	4	0	0
Q030	IL	November 2016	3	Low	12.6567	2	0.9	0.25	1.1	1.55	0.9	0.025	0.65	N/A	N/A	N/A	N/A	2.25	1.55	342389	14218	15373	14506	360	414	331	1	0	2	8	1	1580	60	0	0	23	5	0	27	3	0	8	23	0	18	0	4	24	6
Q031	IL	November 2016	3	High	14.076	4.9	2.8	0.5	2.1	0.9	0.15	N/A	0.75	N/A	N/A	N/A	N/A	2.83333	0.9	132154	11104	388	16643	137	1821	1381	57	182	0	58	2373	165	175	159	0	90	66	11	178	88	381	50	41	18	1	43	0	3	33
Q032	IL	November 2016	3	High	16.0221	4.3	2.3	0.2	2	1.75	0.75	0.025	1	N/A	N/A	N/A	N/A	2.91667	1.75	163166	17561	23	2892	10	1527	635	0	4	0	5	6663	1	182	0	0	0	55	0	100	0	600	23	1	6	1	68	12	1	7
Q033	IL	November 2016	1	High	16.0366	3.1	1.7	0.6	1.4	1.8	0.55	1.25	1.25	N/A	N/A	N/A	N/A	2.66667	1.8	139372	13350	139	2168	105	852	899	73	1494	0	6	8586	171	159	105	19	26	99	63	112	42	2111	25	34	6	0	316	6	1	8
Q034	IL	November 2016	1	High	15.7205	2.9	1.6	0.1	1.3	2	0.8	0.2	1.2	N/A	N/A	N/A	N/A	2.6	2	3.00338e+06	654	327	2513	86	114	116	64	42	0	42638	201	67	14	95	0	15	1	13	7	27	38	5	1	0	1	1	0	0	1
Q037	IL	September 2016	1	High	22.2612	4.9	2.5	1.45	2.4	N/A	N/A	N/A	N/A	N/A	N/A	N/A	N/A	3.5	4.9	5.48371e+06	3007	55963	3618	1	41	93	0	1	0	0	57	257	9	0	1	728	4	0	6	0	23	0	2	0	201	6	5	18	0
Q038	IL	September 2016	1	High	24.8376	4.1	1.85	1.8	2.25	N/A	N/A	N/A	N/A	N/A	N/A	N/A	N/A	3.25	4.1	51538.3	12160	1473	149	2	735	797	0	0	1	0	235	0	104	0	1	0	37	0	117	0	96	16	9	0	0	62	18	18	4
Q039	IL	September 2016	1	High	23.0323	3	2	0.45	1	N/A	N/A	N/A	N/A	N/A	N/A	N/A	N/A	2.7	3	272256	4066	4703	4587	1886	336	543	0	1	1	0	114	306	80	0	0	4490	29	0	29	220	41	20	2	11	1	4	5	2	5
Q040	IL	September 2016	1	Low	12.6298	0.5	0.5	0	0	N/A	N/A	N/A	N/A	N/A	N/A	N/A	N/A	1.55	0.5	1.53501e+06	4830	85064	24815	70	267	186	0	1	0	0	258	0	28	0	0	10	11	0	9	0	137	1	16	0	339	20	50	48	0
Q041	IL	September 2016	1	High	13.7044	2.6	1.25	0.2	1.35	N/A	N/A	N/A	N/A	N/A	N/A	N/A	N/A	2.65	2.6	218777	8364	21	52	15446	115	127	0	0	0	0	406	0	33	0	1	0	10	0	13	0	172	1	10	0	4	28	0	20	0
Q042	IL	September 2016	1	High	25.5206	4.4	2.55	1.4	1.85	N/A	N/A	N/A	N/A	N/A	N/A	N/A	N/A	3.55	4.4	706278	271	30654	9	17	206	146	0	0	0	0	11	0	26	0	1	2337	19	0	19	0	0	1	1	0	1	0	1	0	2
Q043	IL	September 2016	1	High	13.4366	0	0	0.1	0	N/A	N/A	N/A	N/A	N/A	N/A	N/A	N/A	1	0	1.7044e+06	608	32980	2235	11	145	100	0	161	1	0	18	27	20	0	0	0	19	0	17	0	0	1	0	1	45	0	0	2	0
Q044	IL	September 2016	1	High	13.6993	3.5	1.85	0.4	1.65	N/A	N/A	N/A	N/A	N/A	N/A	N/A	N/A	3.025	3.5	206717	12967	19	39	5331	387	344	0	2	0	0	491	0	79	0	1	0	21	0	49	0	85	1	30	1	3	1	0	110	2
Q045	IL	September 2016	1	High	15.0826	2.9	1.8	1.1	1.1	N/A	N/A	N/A	N/A	N/A	N/A	N/A	N/A	2.5	2.9	43836.3	11456	66	10	13	3763	1637	7	0	0	0	232	0	536	0	0	0	143	0	239	0	0	24	19	14	0	6	85	6	31
Q046	IL	September 2016	1	Low	11.9722	2.6	1.9	0.2	0.7	N/A	N/A	N/A	N/A	N/A	N/A	N/A	N/A	2.65	2.6	100598	3224	24096	457	12	1138	936	1	12	0	0	631	0	241	0	0	1	48	3	117	1	188	22	21	0	30	23	4	28	24
Q047	IL	September 2016	1	High	13.617	1.7	1.2	0.3	0.5	N/A	N/A	N/A	N/A	N/A	N/A	N/A	N/A	1.9	1.7	146568	7143	13632	6939	9	379	619	0	1	0	0	724	0	116	1	0	0	29	0	45	0	46	1	16	3	5	16	1	4	8
Q048	IL	September 2016	1	High	14.4777	3.6	2.5	0.8	1.1	N/A	N/A	N/A	N/A	N/A	N/A	N/A	N/A	2.8	3.6	358103	8336	146	31	225	559	462	150	33405	0	70	1180	174	76	140	1	171	35	6	100	257	63	4	14	0	22	1	2	30	2
Q050	IL	September 2016	2	Low	11.5698	1.5	0.75	0	0.75	N/A	N/A	N/A	N/A	N/A	N/A	N/A	N/A	2.05	1.5	147166	2	9180	672	19086	617	454	32	34	2031	17	108	100	98	27	0	45	40	2	77	70	3	11	22	1	60	0	7	0	1
Q051	IL	September 2016	2	Low	9.84968	5.2	2.9	0.6	2.3	N/A	N/A	N/A	N/A	N/A	N/A	N/A	N/A	4.6	5.2	560045	20230	1010	207	3	265	352	20606	10	0	0	3637	1	91	0	0	0	46	0	44	17	132	4	22	0	2	3	2	34	13
Q052	IL	September 2016	2	High	16.2233	0.1	0.05	0	0.05	N/A	N/A	N/A	N/A	N/A	N/A	N/A	N/A	0.6	0.1	1.09109e+06	5219	72	6475	30543	253	227	6	0	0	0	2505	72	58	206	0	89	12	0	18	0	0	2	1	0	29	0	6	14	0
Q053	IL	September 2016	2	Low	9.06857	1.8	1.3	0.2	0.5	N/A	N/A	N/A	N/A	N/A	N/A	N/A	N/A	1.675	1.8	259142	31978	760	105	40	154	198	0	9	0	0	137	1	40	0	0	12	13	0	22	8	17	2	24	0	2	0	10	4	1
Q054	IL	September 2016	2	Low	9.53177	1.8	1.7	0.4	0.1	N/A	N/A	N/A	N/A	N/A	N/A	N/A	N/A	1.4	1.8	1.61673e+06	42	19961	57305	37	67	103	1	1	1149	0	77	0	23	0	0	94	14	0	5	0	0	4	21	0	190	0	34	32	0
Q055	IL	September 2016	2	Low	12.2036	4.3	2.7	1.25	1.6	N/A	N/A	N/A	N/A	N/A	N/A	N/A	N/A	3.95	4.3	179585	10721	1544	250	33828	404	377	1	34	0	7	272	73	72	8	1	7	28	5	52	28	114	5	63	3	44	1	2	0	12
Q056	IL	September 2016	2	Low	10.1938	2.55	1.5	0	1.05	N/A	N/A	N/A	N/A	N/A	N/A	N/A	N/A	2.425	2.55	54945.9	2544	20827	795	16	5783	1006	87	3	0	0	151	0	243	0	0	45	126	0	139	0	15	33	1	14	5	0	1	16	15
Q057	IL	September 2016	2	High	17.7479	3.4	1.8	1.6	1.6	N/A	N/A	N/A	N/A	N/A	N/A	N/A	N/A	3.7	3.4	348260	33260	7613	2671	40	964	657	1	0	0	0	805	19	77	0	0	116	27	0	66	0	14	15	30	0	8	3	19	10	26
Q058	IL	September 2016	2	High	14.4757	4.9	3.2	1.55	1.7	N/A	N/A	N/A	N/A	N/A	N/A	N/A	N/A	4.65	4.9	523722	5141	38621	13353	21	1031	487	322	1	1	1	240	0	92	0	0	0	44	0	43	0	29	8	0	9	54	1	3	77	32
Q059	IL	September 2016	2	High	15.0396	4.2	2.85	0.6	1.35	N/A	N/A	N/A	N/A	N/A	N/A	N/A	N/A	3.85	4.2	312754	6062	1078	43773	59	977	774	24	20	0	25	662	46	243	71	0	30	71	0	113	78	24	1	6	1	0	0	7	7	8
Q060	IL	September 2016	2	High	16.9583	3.8	2.3	1.45	1.5	N/A	N/A	N/A	N/A	N/A	N/A	N/A	N/A	3.45	3.8	171066	5638	38104	37926	119	1098	1127	85	110	0	29	365	153	262	64	0	64	39	1	147	170	45	18	44	0	14	0	4	18	6
Q061	IL	September 2016	3	Low	7.99778	3.25	1.65	0.65	1.6	N/A	N/A	N/A	N/A	N/A	N/A	N/A	N/A	3.1	3.25	83087.8	11792	219	169	38	277	335	31	7	0	7	85	37	76	3	0	14	39	0	37	39	0	5	14	2	0	0	9	3	1
Q062	IL	September 2016	3	Low	10.2619	2.65	1.45	0.4	1.2	N/A	N/A	N/A	N/A	N/A	N/A	N/A	N/A	2.775	2.65	125833	18806	3661	52	12	469	475	3	161	1	1	1967	11	79	0	0	18	43	0	56	5	6	19	10	0	3	0	4	1	9
Q064	IL	September 2016	3	High	7.39913	2.6	1.5	0.3	1.1	N/A	N/A	N/A	N/A	N/A	N/A	N/A	N/A	2.65	2.6	86072.7	6	11	25413	86	1048	919	7	8	2573	0	1545	13	117	12	0	6	78	6	59	4	7	13	37	5	0	0	1	15	1
Q065	IL	September 2016	3	High	16.9762	3.4	1.65	0.15	1.75	N/A	N/A	N/A	N/A	N/A	N/A	N/A	N/A	2.7	3.4	3.47071e+06	2396	6	132	13037	46	66	52281	0	0	0	473	1	4	39	0	0	7	0	2	0	0	1	1	0	79	0	117	1	0
Q066	IL	September 2016	3	Low	18.4293	4.7	2.45	1.1	2.25	N/A	N/A	N/A	N/A	N/A	N/A	N/A	N/A	3.45	4.7	111877	26539	546	436	186	1939	1075	649	17	0	0	2408	2	221	21	0	12	47	43	186	21	29	29	43	0	0	10	19	41	25
Q067	IL	September 2016	3	Low	11.1345	2.95	1.75	0.15	1.2	N/A	N/A	N/A	N/A	N/A	N/A	N/A	N/A	2.875	2.95	51797.4	17693	307	1736	42	4276	2283	17	53	2	9	6807	36	323	37	0	78	122	0	198	43	72	58	88	0	0	60	22	6	31
Q068	IL	September 2016	3	High	9.38366	4.9	2.8	0.6	2.1	N/A	N/A	N/A	N/A	N/A	N/A	N/A	N/A	3.7	4.9	219318	28330	32	149	10	699	462	4	0	0	0	1120	0	70	0	0	0	27	0	26	0	17	2	20	4	0	3	3	102	7
Q070	IL	September 2016	3	Low	17.0959	2.8	1.4	0.25	1.4	N/A	N/A	N/A	N/A	N/A	N/A	N/A	N/A	1.95	2.8	102002	31105	823	1726	19	2932	1523	11	0	2	0	1842	96	331	0	19	41	104	0	203	0	100	58	37	4	0	12	18	330	16
Q074	IL	January 2017	2	Low	7.41389	0	0	1.7	0	2.6	1.85	2	0.75	4.1	2.3	0.5	1.8	2.5	4.1	201971	11854	22	894	23	514	535	3	12973	0	3	0	11	104	0	0	0	56	2	68	1	0	6	10	0	0	0	7	1	9
Q075	IL	January 2017	3	High	11.5743	3	1.5	0.05	1.5	1.7	0.95	0.1	0.75	2.6	1.8	0.6	0.8	2.65	2.6	129963	32643	42	38	2	1099	1173	0	36	0	0	279	0	233	0	0	0	104	0	126	0	0	68	14	0	0	0	42	0	8
Q076	IL	January 2017	3	Low	19.4988	2.95	1.6	1.2	1.35	2.3	1.5	1.2	0.8	1.3	0.9	0.8	0.4	2.2625	1.3	1.00355e+06	18186	34954	158	8435	188	217	5	15	0	1	13	12	47	4	0	2	6	1	27	5	0	8	16	0	261	0	10	9	7
Q077	IL	January 2017	2	Low	3.93991	0	0	1.7	0	2.6	1.85	2	0.75	4.1	2.3	0.5	1.8	2.5	4.1	22672.4	210	1	7112	13	5410	2617	0	5	0	0	19	0	537	0	0	0	178	0	296	5	0	30	102	31	1	16	39	0	82
Q078	IL	January 2017	2	High	4.49025	3.1	1.4	0.8	1.7	2	1.2	1.8	0.8	1.55	0.85	1.2	0.7	2.3625	1.55	217143	11759	29974	65	24	258	318	0	0	0	0	0	2	59	0	0	0	37	0	57	0	0	1	44	0	47	0	5	2	13
Q079	IL	January 2017	3	Low	17.6732	4.05	1.75	0.8	2.3	2.3	1.15	0.4	1.15	2.4	1.55	1	0.85	2.9625	2.4	188717	23089	5070	6114	18	2522	693	0	12	1	0	58	38	147	1	0	0	42	0	94	0	0	14	19	0	6	0	11	3	12
Q080	IL	January 2017	1	Low	6.75144	N/A	N/A	N/A	0	1.3	0.9	0.025	0.4	N/A	N/A	N/A	N/A	0.8625	0	230299	1167	2	11	29267	199	191	1	3	1	0	1	3342	34	0	0	0	23	0	30	0	0	1	35	2	1	1	6	0	0
Q081	IL	January 2017	3	High	10.6756	1.8	1.2	0.3	0.6	N/A	N/A	N/A	0	2.1	1.3	0.55	0.8	1.725	2.1	46425.7	15672	415	9892	8499	980	1342	0	16	3	0	1	147	251	0	0	0	137	0	124	0	0	5	158	39	2	25	30	8	32
Q082	IL	January 2017	1	Low	27.2826	2.4	1.7	1.4	0.7	2.9	1.8	1.8	1.1	2	1.15	0.5	0.85	2.6	2	1.76884e+06	5325	50394	2460	28	343	180	1	13	0	0	0	14	43	0	0	0	16	0	20	1	0	3	1	1	114	1	3	8	0
Q083	IL	January 2017	1	High	7.45811	2.4	1.55	0.7	0.85	1	0.5	1.4	0.5	1.2	0.55	0.55	0.65	1.8875	1.2	388424	34	17353	35857	14	259	194	69	0	2581	0	2	3	39	0	0	0	18	0	18	0	0	1	16	0	25	21	10	11	0
Q084	IL	January 2017	2	Low	22.3592	2.55	2	0.2	0.55	1.35	0.75	1.7	0.6	1.2	1.2	1.4	0	1.875	1.2	462777	36705	32	255	25438	152	167	0	7	1	0	1	21	42	0	3	0	10	1	15	11	0	0	31	1	44	4	1	4	0
Q085	IL	January 2017	1	High	9.74135	2.5	1.8	0.6	0.7	1.9	1.15	1.2	0.75	1.9	1.1	0.65	0.8	2.2875	1.9	3.94146e+06	2971	1743	30	33	46	72	1406	14	0	65196	3	1	6	1	0	7	6	0	9	0	0	1	1	0	12	6	6	0	0
Q086	IL	January 2017	3	Low	17.8662	2.7	1.6	0.45	1.1	1.7	0.8	0.5	0.9	1	0.6	0.9	0.4	1.975	1	1.82935e+06	5274	1	9216	43794	55	45	0	2899	0	13	0	26	5	0	0	12	4	17	4	63	0	0	0	0	164	0	18	10	0
Q087	IL	January 2017	1	High	4.64006	4.4	2.35	1.55	2.05	2.3	2.1	2.9	0.2	3.4	1.7	2.8	1.7	3.5375	3.4	223758	3	7334	86	170	254	343	7	608	21110	59	72	28	42	0	10	3	25	9	32	115	0	0	20	8	12	1	1	1	1
Q088	IL	January 2017	1	Low	16.4152	2.1	1.45	0.4	0.65	2.1	1.3	0.225	0.8	1.3	0.95	0.25	0.35	1.925	1.3	391769	18	12072	95	90	168	194	0	30	19817	0	0	64	30	0	0	0	17	0	11	0	0	0	30	0	32	0	1	5	0
Q089	IL	January 2017	1	Low	9.39792	2.25	1.55	0.5	0.7	1.6	1	N/A	0.6	1.4	1	0.6	0.4	2.0625	1.4	109561	4552	40	474	25606	292	308	0	74	2	21	0	9	54	0	0	0	17	0	29	1	0	0	58	0	15	0	18	0	0
Q090	IL	January 2017	1	High	10.5322	5.3	2.35	1	2.95	N/A	N/A	N/A	0	1.6	1	0.6	0.6	2.25	1.6	341251	18709	11033	243	26	696	341	0	10	1	0	385	0	70	0	1	0	12	0	28	1	0	8	9	3	12	2	4	2	0
Q091	IL	January 2017	2	Low	13.7805	2.2	1.7	2.5	0.5	2.55	0.9	1.1	1.65	0.5	0.35	0.1	0.15	1.9125	0.5	205716	33359	24	602	21	247	293	0	9	0	1	0	53	26	0	0	9	23	10	31	9	0	6	50	1	1	0	10	7	11
Q092	IL	January 2017	1	High	5.0841	N/A	N/A	N/A	N/A	N/A	N/A	N/A	N/A	N/A	N/A	N/A	N/A	0.775	0	112174	476	1950	35472	21	307	196	23	3	0	6	24	2	34	1	0	4	40	0	22	8	0	13	30	0	49	5	4	28	5
Q093	IL	January 2017	1	High	17.2944	3.8	1.9	1.3	1.9	2.6	1.6	0.8	1	2.1	0.85	0.525	1.25	2.775	2.1	690007	3613	16	2296	66584	158	227	0	23	0	0	0	8	27	5861	0	0	12	0	19	0	0	10	19	0	328	0	4	1	1
Q094	IL	January 2017	3	Low	19.2544	2.7	1.75	0.9	0.95	1	0.4	0.625	0.6	2.5	1.25	1.45	1.25	2.5	2.5	853779	14726	435	1746	8233	391	313	3	40819	0	1	5	2959	31	236	0	4	21	385	13	1175	0	1	10	1	237	0	9	7	10
Q095	IL	January 2017	3	High	8.91408	1.4	0.75	0	0.65	1.1	0.3	0.05	0.8	1.2	0.75	0.25	0.45	1.4625	1.2	309264	90	22	22732	70	209	269	0	20057	19989	1	0	15	31	0	0	1	33	7859	14	18	0	8	45	0	20	1	6	64	0
Q096	IL	January 2017	2	Low	14.1216	3.5	2.25	1.8	1.25	2.65	1.3	2.5	1.35	3.4	2.1	3.225	1.3	3.3375	3.4	2.50069e+06	30908	1	321	85602	167	568	172138	2344	0	7	219	6	85	9	0	29	12	32	12	2	0	10	16	11	1207	68	1514	250	3
Q097	IL	January 2017	2	Low	9.60085	1.2	1	0.3	0.2	1.8	1.2	1	0.6	2.3	1.4	0.4	0.9	1.8	2.3	2.13973e+06	13595	0	862	37421	270	847	304	212	37	0	0	0	125	0	0	0	0	10	29	2	0	13	36	12	135	0	50	18	0
Q098	IL	January 2017	3	Low	12.2877	2.2	1	0.25	1.2	2.5	1.4	0.1	1.1	1.5	1.1	0.55	0.4	2.3625	1.5	3.46552e+06	20505	22919	34939	26	337	707	83	41	302	4	1	1732	127	2	0	1	7	5	43	0	0	14	69	3	233	0	58	357	0
Q099	IL	January 2017	3	High	12.519	3.05	1.55	0	1.5	1.8	0.8	N/A	1	N/A	N/A	N/A	N/A	2.0125	0	341934	40810	855	470	1	1826	4509	0	0	0	0	117	8	812	0	16	0	31	8	113	1	0	109	212	17	110	38	118	3	0
Q100	IL	January 2017	2	Low	15.2945	4.6	2.4	0.4	2.2	3.3	1.55	1.15	1.75	3.6	2	0.8	1.6	3.625	3.6	1.25164e+06	55675	387	323	320	712	1556	120	182	1	64	258	255	217	102	194	71	1	16	49	176	0	22	138	44	30	229	11	2	20
Q101	IL	January 2017	1	Low	8.00539	1.5	0.6	0.8	0.9	2.1	0.8	0.5	1.3	1.75	0.75	0.5	1	2.075	1.75	1.96376e+06	19205	49502	3304	7	1128	866	6	119	0	1	0	60	82	0	8	1	6	0	29	7	0	18	61	7	234	5	60	33	13
Q102	IL	January 2017	1	High	9.81819	2.3	1.95	0	0.35	N/A	N/A	0.3	0	1.1	0.9	0.025	0.2	1.425	1.1	130024	53	103	241	26	6367	7292	4031	0	36309	0	1252	0	899	0	0	0	65	29	246	0	0	175	562	174	14	0	136	28	40
Q103	IL	January 2017	3	High	17.4548	3.3	2.2	0.95	1.1	2.6	1.35	0.3	1.25	1.2	1	0.425	0.2	2.725	1.2	429399	42957	1965	28	33	1706	1929	13	1	0	0	0	0	185	0	48	0	9	5	94	2	0	57	321	19	28	829	17	6	25
Q104	IL	January 2017	2	High	13.5181	0.6	0.6	0.1	0	1.9	1.3	0.6	0.6	2.2	1.45	0.5	0.75	1.425	2.2	897995	15084	2396	62781	7	2899	1979	18	13	0	9	0	0	259	0	0	0	29	0	49	0	0	103	42	34	21	0	29	220	15
Q106	IL	January 2017	2	Low	12.31	2.8	1.35	0.4	1.45	3.8	2.05	2	1.75	4.7	2.55	1.55	2.15	3.925	4.7	208713	57986	21363	1855	122	1202	3105	13	30	0	0	995	14	551	0	0	16	53	1786	68	0	0	150	344	21	91	1118	49	7	1
Q107	IL	January 2017	2	Low	10.76	2.5	1.5	1.3	1	4.5	2.45	1.4	2.05	3.05	2.3	0.7	0.75	3.0875	3.05	1.72343e+06	19502	82939	32125	16	404	1051	17	428	8	0	3	8	242	0	3	0	22	0	23	8	5	57	203	14	324	8	181	271	6
Q108	IL	January 2017	3	Low	12.67	3.1	1.45	0.45	1.65	2.5	1.45	0.7	1.05	2.4	1.7	0.6	0.7	2.6875	2.4	529407	578	121039	7965	42	848	2387	39	0	61592	0	30	0	583	0	0	0	11	0	115	6	0	69	607	26	778	0	139	190	0
[truncated: 552 more columns]

## Sheet: Table S3 correlations
Title: A longitudinal study of queen health in honey bees: Tissue specific response to seasonal changes and pathogen pressure
Authors: Duan C. Copeland1,*, Vincent A. Ricigliano2, Brendon M. Mott1, Oliver L. Kortenkamp1,3, Robert E. Erickson1, June Gorrochategui-Ortega4, and Kirk E. Anderson1, 3,*
Table S3: Pearsons correlation network for determining contaminants, Data is heatmapped (red low, blue high). Red rows are suspected contamination.
	16S	Bomb_unc	L_panis	A2_1	L_apis	Ralstonia_pickettii(100)	Sediminibacterium_magnilacihabitans(100)	S_alvi	L_helsing	Bo_apis	F_perr	A_kunk	Bo_mellis	Caulobacter_s_bxid5720(100)	L_kimb	M_plutonius	B_ast	Pelomonas_saccharophila(100)	Bombilactobacillus_mellifer(100)	Bradyrhizobium_unclassified(100)	Lactobacillus_melliventris(100)	Apilactobacillus_apinorum(100)	Nevskia_ramosa(100)	Acinetobacter_indicus(100)	g_bxid5839_s_bxid5839(100)	Lactobacillus_unclassified(100)	Fructobacillus_fructosus(100)	Bacteria_unclassified(100)	Acetobacteraceae_unclassified(100)	Alphaproteobacteria_unclassified(100)	Lysinibacillus_fusiformis(100)	Acinetobacter_unclassified(100)	Cutibacterium_acnes(100)	Bombella_s_bxid5328(100)	g_bxid5782_s_bxid5782(100)	Commensalibacter_s_bxid5705(100)	Fructobacillus_s_bxid5616(100)	Lactobacillus_kullabergensis(100)	Acidibacter_s_bxid5744(100)	Fructobacillus_unclassified(100)	Acinetobacter_towneri(100)	Lawsonella_clevelandensis(100)	Micrococcus_aloeverae(100)	Staphylococcus_hominis(100)	Pseudomonas_unclassified(100)	Bombella_intestini(100)	Zymobacter_palmae(100)	Apilactobacillus_bombintestini(100)	Pseudomonas_fildesensis(100)
16S		0.0249	0.3642	0.2842	0.2617	-0.8357	-0.8124	0.1085	0.0816	0.0077	-0.0196	-0.0927	0.0239	-0.8027	0.005	-0.1575	-0.0373	-0.8151	-0.0305	-0.8201	-0.1461	-0.0437	-0.7028	-0.3668	-0.6723	0.5731	-0.2402	-0.4085	0.1299	-0.6648	-0.6481	-0.2573	-0.214	0.3639	-0.7652	-0.0538	-0.0301	0.3025	-0.6316	0.2445	-0.2868	-0.2663	-0.3504	-0.29	-0.351	0.3968	-0.2832	-0.2659	-0.4978
Bomb_unc	0.0249		-0.0108	-0.097	-0.0174	0.158	0.1724	-0.0549	-0.0229	-0.8404	-0.2021	0.1848	-0.063	0.1422	-0.0967	-0.0625	-0.143	-0.0104	-0.0624	0.057	-0.2055	0.1808	0.1333	0.0598	0.0379	-0.1201	0.2864	0.0875	0.0115	0.013	0.0536	0.0391	0.0771	0.267	0.068	0.6125	0.52	-0.2688	0.1054	0.4215	0.0553	-0.0513	0.0076	-0.0566	-0.053	0.1616	0.0638	0.378	-0.0085
L_panis	0.3642	-0.0108		0.4531	-0.1693	-0.2621	-0.2149	-0.0611	-0.0392	0.0511	-0.0034	-0.1791	0.0932	-0.1816	-0.0112	-0.1521	0.1559	-0.3111	-0.1174	-0.1938	-0.0386	-0.0844	-0.2392	-0.0444	-0.2193	0.3519	-0.037	-0.212	0.1689	-0.2175	-0.2096	-0.0048	0.0938	0.1921	-0.2363	0.027	0.1291	0.2806	-0.1963	-0.3534	-0.0574	0.1934	0.1718	-0.2471	-0.0334	0.1721	-0.226	-0.0949	-0.0753
A2_1	0.2842	-0.097	0.4531		0.0834	-0.222	-0.1566	-0.1236	0.0966	0.1204	-0.2583	-0.0737	0.2488	-0.1617	0.0512	0.0134	0.1094	-0.2116	0.4067	-0.1906	0.0668	-0.0285	-0.1393	0.0905	-0.1583	0.1965	0.0191	-0.0556	0.2494	-0.0776	-0.1218	0.0891	-0.0021	0.347	-0.167	0.0735	-0.1777	0.0948	-0.1291	0.2943	-0.0287	0.1398	0.2166	0.06	0.0305	0.192	-0.414	0.0301	-0.0783
L_apis	0.2617	-0.0174	-0.1693	0.0834		-0.2943	-0.2819	0.2378	0.3668	-0.035	0.1102	-0.1181	0.3614	-0.2499	0.2529	-0.0321	0.2407	-0.2797	0.1081	-0.2841	0.2853	-0.1328	-0.2964	-0.019	-0.2759	0.165	-0.0617	-0.0468	-0.1484	-0.2148	-0.261	-0.0726	-0.1582	0.1707	-0.2277	0.2056	-0.097	0.2707	-0.2396	0.0147	-0.0853	-0.0051	-0.2019	-0.1856	-0.1337	0.2149	-0.0014	-0.0328	-0.0779
Ralstonia_pickettii(100)	-0.8357	0.158	-0.2621	-0.222	-0.2943		0.9482	-0.0903	-0.0905	-0.1296	0.0152	0.1102	-0.0145	0.9294	0.0418	0.3192	0.0168	0.8587	-0.0029	0.8816	0.1316	0.0607	0.8628	0.4377	0.8548	-0.4447	0.2952	0.5431	-0.0342	0.8291	0.7192	0.3146	0.3599	-0.2214	0.828	-0.0226	-0.0669	-0.3728	0.7458	-0.3874	0.3264	0.5006	0.4694	0.4153	0.4207	-0.2414	0.1102	0.2282	0.5512
Sediminibacterium_magnilacihabitans(100)	-0.8124	0.1724	-0.2149	-0.1566	-0.2819	0.9482		-0.0377	-0.024	-0.0629	-0.0123	0.0801	-0.0128	0.9752	0.0009	0.3069	0.0001	0.8034	0.0232	0.9047	0.1062	0.0617	0.8933	0.5961	0.8772	-0.3659	0.3689	0.6189	-0.0159	0.7957	0.7714	0.4579	0.4995	-0.1324	0.8794	0.1921	-0.0004	-0.3715	0.8004	-0.3101	0.4813	0.6718	0.569	0.3684	0.549	-0.1478	0.1182	0.2486	0.625
S_alvi	0.1085	-0.0549	-0.0611	-0.1236	0.2378	-0.0903	-0.0377		0.3153	0.1812	0.5242	0.0953	0.0502	0.0336	0.2861	-0.0213	0.319	-0.0298	0.1596	-0.0339	0.2554	0.0723	-0.0237	-0.0081	0.1834	0.0226	-0.0148	0.283	0.0027	0.0797	0.0507	0.0975	0.101	0.0705	0.1197	0.3391	-0.6847	0.3711	0.1451	-0.9183	0.1595	0.5445	-0.0085	0.1907	0.075	0.1626	-0.1259	0.507	0.224
L_helsing	0.0816	-0.0229	-0.0392	0.0966	0.3668	-0.0905	-0.024	0.3153		0.1339	0.1574	0.0129	0.3507	0.0407	0.2944	-0.0204	0.2752	-0.0598	0.4817	-0.0195	0.4136	0.0175	0.0084	0.1523	-0.0439	0.1648	0.0638	0.1382	-0.1003	-0.0014	-0.0577	0.0213	-0.104	0.078	-0.0057	0.6124	-0.1574	0.5829	0.0188	0.5154	0.1118	0.4205	-0.0478	-0.1912	0.1336	0.1892	-0.1267	0.0029	0.0102
Bo_apis	0.0077	-0.8404	0.0511	0.1204	-0.035	-0.1296	-0.0629	0.1812	0.1339		0.1137	-0.0005	-0.0471	-0.1008	-0.1563	0.1311	-0.1149	0.0035	0.2514	-0.0918	0.2365	-0.1953	-0.1053	0.1686	-0.0184	0.2333	-0.1485	-0.0458	0.182	-0.1163	-0.0195	0.1762	-0.0596	0.0122	-0.0984	1	-0.6912	0.1329	-0.2532	1	0.0314	0.1129	0.1276	-0.0588	0.2508	0.1447	-0.0035	-0.3255	-0.0927
F_perr	-0.0196	-0.2021	-0.0034	-0.2583	0.1102	0.0152	-0.0123	0.5242	0.1574	0.1137		-0.1048	0.1668	0.1219	0.4628	-0.0639	0.4944	0.1173	-0.0202	0.0952	0.528	-0.0331	-0.0791	-0.136	0.2382	-0.1242	-0.2648	0.112	-0.2724	0.0585	-0.0134	0.2484	0.0974	-0.1609	0.1773	-0.5329	-0.4666	0.7186	0.238	0.8138	0.0662	0.5391	0.0882	-0.0739	0.2027	-0.1413	0.5607	-0.363	0.2494
A_kunk	-0.0927	0.1848	-0.1791	-0.0737	-0.1181	0.1102	0.0801	0.0953	0.0129	-0.0005	-0.1048		-0.0882	0.0468	0.0769	0.1717	-0.0497	0.1281	0.0742	0.0655	0.0497	0.5028	0.0709	-0.0555	0.045	-0.1747	0.3555	-0.0614	0.0138	-0.0293	0.0835	0.033	-0.0419	-0.1548	0.0766	0.5484	0.276	-0.0057	0.0145	0.8336	0.0525	-0.0233	-0.0473	0.1152	-0.1137	-0.1074	0.5676	0.0593	-0.1052
Bo_mellis	0.0239	-0.063	0.0932	0.2488	0.3614	-0.0145	-0.0128	0.0502	0.3507	-0.0471	0.1668	-0.0882		0.0799	0.4247	-0.0107	0.4629	-0.029	0.2201	0.0111	0.6158	0.0295	0.0189	0.0819	-0.056	0.0259	0.1372	0.0153	0.0461	0.1587	0.0533	0.088	-0.0148	0.0325	0.0413	0.4202	-0.0685	0.4636	0.0736	0.3983	0.0545	-0.0752	0.0888	0.0665	0.017	0.0527	-0.0061	0.1153	0.0298
Caulobacter_s_bxid5720(100)	-0.8027	0.1422	-0.1816	-0.1617	-0.2499	0.9294	0.9752	0.0336	0.0407	-0.1008	0.1219	0.0468	0.0799		0.1543	0.2881	0.094	0.7946	-0.0316	0.9176	0.1622	0.0476	0.8703	0.5799	0.8211	-0.3423	0.3068	0.6359	-0.0154	0.7835	0.7521	0.4452	0.4512	-0.2156	0.8699	0.1596	-0.0376	0.034	0.8027	-0.292	0.4495	0.6301	0.5669	0.3026	0.5238	-0.1833	0.0101	0.2184	0.6214
L_kimb	0.005	-0.0967	-0.0112	0.0512	0.2529	0.0418	0.0009	0.2861	0.2944	-0.1563	0.4628	0.0769	0.4247	0.1543		0.2762	0.7233	0.0523	0.3344	0.0681	0.7	0.1854	0.0314	-0.0316	0.222	0.1195	-0.063	0.0215	-0.1219	0.1628	0.0357	-0.0447	0.1337	-0.0553	0.0929	-0.1253	-0.6443	0.5288	0.2518	-1	0.0298	0.2036	-0.241	0.0077	0.1387	0.0136	0.0837	-0.3183	0.1447
M_plutonius	-0.1575	-0.0625	-0.1521	0.0134	-0.0321	0.3192	0.3069	-0.0213	-0.0204	0.1311	-0.0639	0.1717	-0.0107	0.2881	0.2762		0.0322	0.2553	-0.0462	0.1847	0.1058	0.279	0.2461	0.3755	0.1658	-0.1581	0.6977	0.1614	-0.0789	0.2159	0.1497	0.0983	0.4254	0.0144	0.1483	-0.6961	-0.3215	-0.4621	0.2497	-0.3565	0.3655	0.0603	0.563	0.219	0.3655	0.1812	-0.3723	0.1538	0.0704
B_ast	-0.0373	-0.143	0.1559	0.1094	0.2407	0.0168	0.0001	0.319	0.2752	-0.1149	0.4944	-0.0497	0.4629	0.094	0.7233	0.0322		0.0157	0.2944	0.0686	0.6471	-0.062	0.0325	-0.1279	0.1085	-0.1385	0.0436	-0.0114	-0.1126	0.0759	0.0598	0.0044	-0.0532	-0.1664	0.0775	0.3469	-0.5258	0.4392	0.1833	-0.2552	-0.1496	0.2077	0.2374	0.0776	0.0723	-0.2054	-0.4095	-0.1019	0.0564
Pelomonas_saccharophila(100)	-0.8151	-0.0104	-0.3111	-0.2116	-0.2797	0.8587	0.8034	-0.0298	-0.0598	0.0035	0.1173	0.1281	-0.029	0.7946	0.0523	0.2553	0.0157		0.0682	0.7827	0.1283	0.0702	0.6806	0.3371	0.6765	-0.4445	0.1991	0.4517	-0.1036	0.7709	0.6377	0.2152	0.1959	-0.3291	0.7164	0.2255	0.0204	-0.2109	0.6215	-0.1489	0.2067	0.2977	0.3643	0.3237	0.2925	-0.2388	0.2443	0.2331	0.4299
Bombilactobacillus_mellifer(100)	-0.0305	-0.0624	-0.1174	0.4067	0.1081	-0.0029	0.0232	0.1596	0.4817	0.2514	-0.0202	0.0742	0.2201	-0.0316	0.3344	-0.0462	0.2944	0.0682		-0.0722	0.2539	0.187	0.0044	0.1241	0.0457	-0.1455	0.0284	0.1376	0.1505	0.0197	0.0182	0.0466	-0.0267	0.1802	-0.0408	0.1968	-0.0848	0.4454	0.1126	0.8984	0.0672	0.2124	0.257	0.5611	0.0661	0.112	-0.0076	0.4766	-0.1449
Bradyrhizobium_unclassified(100)	-0.8201	0.057	-0.1938	-0.1906	-0.2841	0.8816	0.9047	-0.0339	-0.0195	-0.0918	0.0952	0.0655	0.0111	0.9176	0.0681	0.1847	0.0686	0.7827	-0.0722		0.1115	0.1072	0.7811	0.546	0.7217	-0.3853	0.2475	0.5381	-0.066	0.7414	0.7346	0.4403	0.363	-0.3124	0.8261	0.2469	-0.1355	-0.2705	0.7377	-0.5808	0.4395	0.5165	0.4901	0.1561	0.5143	-0.2837	0.0473	0.1736	0.6075
Lactobacillus_melliventris(100)	-0.1461	-0.2055	-0.0386	0.0668	0.2853	0.1316	0.1062	0.2554	0.4136	0.2365	0.528	0.0497	0.6158	0.1622	0.7	0.1058	0.6471	0.1283	0.2539	0.1115		0.105	0.0561	-0.0434	0.1062	-0.0621	0.1317	-0.0688	-0.1731	0.0874	0.1923	0.0362	-0.0736	-0.1529	0.1498	-0.0914	-0.3842	0.3088	0.1727	0.5953	-0.0379	0.1343	-0.1094	0.0428	0.0483	-0.0827	0.0847	0.2129	0.1098
Apilactobacillus_apinorum(100)	-0.0437	0.1808	-0.0844	-0.0285	-0.1328	0.0607	0.0617	0.0723	0.0175	-0.1953	-0.0331	0.5028	0.0295	0.0476	0.1854	0.279	-0.062	0.0702	0.187	0.1072	0.105		0.1023	0.0686	0.0229	-0.2074	0.6069	0.0089	0.0332	0.1457	0.0363	-0.0001	0.1252	-0.0523	0.1043	0.4231	0.0977	-0.0625	0.1358	0.9171	0.101	-0.2881	-0.0774	-0.2678	-0.058	0.0316	0.4726	-0.0933	0.0198
Nevskia_ramosa(100)	-0.7028	0.1333	-0.2392	-0.1393	-0.2964	0.8628	0.8933	-0.0237	0.0084	-0.1053	-0.0791	0.0709	0.0189	0.8703	0.0314	0.2461	0.0325	0.6806	0.0044	0.7811	0.0561	0.1023		0.4718	0.812	-0.2584	0.3378	0.6024	0.0045	0.6711	0.6776	0.3499	0.4463	-0.0565	0.7481	0.128	0.0923	-0.2591	0.7263	-0.4462	0.3508	0.5704	0.4405	0.3707	0.4647	-0.065	-0.0058	0.2467	0.5126
Acinetobacter_indicus(100)	-0.3668	0.0598	-0.0444	0.0905	-0.019	0.4377	0.5961	-0.0081	0.1523	0.1686	-0.136	-0.0555	0.0819	0.5799	-0.0316	0.3755	-0.1279	0.3371	0.1241	0.546	-0.0434	0.0686	0.4718		0.3066	0.0038	0.3196	0.4787	0.072	0.3514	0.4661	0.6485	0.5196	0.0506	0.4794	0.4797	0.3845	-0.1584	0.415	0.1141	0.6732	0.5192	0.4527	-0.0697	0.6861	0.1097	0.2473	0.4363	0.3353
g_bxid5839_s_bxid5839(100)	-0.6723	0.0379	-0.2193	-0.1583	-0.2759	0.8548	0.8772	0.1834	-0.0439	-0.0184	0.2382	0.045	-0.056	0.8211	0.222	0.1658	0.1085	0.6765	0.0457	0.7217	0.1062	0.0229	0.812	0.3066		-0.2589	0.2529	0.6034	-0.0282	0.6865	0.6212	0.2652	0.3259	-0.149	0.7013	-0.595	0.0936	-0.0106	0.6494	-0.3506	0.2752	0.5925	0.3381	0.3465	0.4003	-0.2067	0.0444	0.1056	0.4497
Lactobacillus_unclassified(100)	0.5731	-0.1201	0.3519	0.1965	0.165	-0.4447	-0.3659	0.0226	0.1648	0.2333	-0.1242	-0.1747	0.0259	-0.3423	0.1195	-0.1581	-0.1385	-0.4445	-0.1455	-0.3853	-0.0621	-0.2074	-0.2584	0.0038	-0.2589		-0.0527	0.0503	0.2008	-0.2474	-0.2999	-0.0774	0.0734	0.405	-0.3042	0.1142	-0.1614	0.5128	-0.2286	-0.8949	0.0441	0.2406	-0.1264	-0.1026	-0.0181	0.5525	-0.3346	-0.0784	-0.0917
Fructobacillus_fructosus(100)	-0.2402	0.2864	-0.037	0.0191	-0.0617	0.2952	0.3689	-0.0148	0.0638	-0.1485	-0.2648	0.3555	0.1372	0.3068	-0.063	0.6977	0.0436	0.1991	0.0284	0.2475	0.1317	0.6069	0.3378	0.3196	0.2529	-0.0527		0.2341	-0.1821	0.1379	0.3478	0.2119	0.37	0.1137	0.3559	0.2947	0.0383	-0.1901	0.1509	0.1244	0.3605	0.2689	0.3242	0.1546	0.2866	0.1104	0.1787	-0.0609	0.3094
Bacteria_unclassified(100)	-0.4085	0.0875	-0.212	-0.0556	-0.0468	0.5431	0.6189	0.283	0.1382	-0.0458	0.112	-0.0614	0.0153	0.6359	0.0215	0.1614	-0.0114	0.4517	0.1376	0.5381	-0.0688	0.0089	0.6024	0.4787	0.6034	0.0503	0.2341		0.156	0.5763	0.4923	0.3833	0.485	0.1157	0.6279	0.3109	0.0116	0.1991	0.5151	-0.4229	0.4435	0.7042	0.4193	0.5119	0.4018	0.149	-0.0757	0.0028	0.4897
Acetobacteraceae_unclassified(100)	0.1299	0.0115	0.1689	0.2494	-0.1484	-0.0342	-0.0159	0.0027	-0.1003	0.182	-0.2724	0.0138	0.0461	-0.0154	-0.1219	-0.0789	-0.1126	-0.1036	0.1505	-0.066	-0.1731	0.0332	0.0045	0.072	-0.0282	0.2008	-0.1821	0.156		0.021	-0.0391	0.0718	0.0265	0.4732	-0.0835	0.0841	0.3967	-0.1747	-0.0663	-0.3559	0.0099	0.0775	0.1032	0.0129	-0.1629	0.364	-0.1773	0.1042	-0.08
Alphaproteobacteria_unclassified(100)	-0.6648	0.013	-0.2175	-0.0776	-0.2148	0.8291	0.7957	0.0797	-0.0014	-0.1163	0.0585	-0.0293	0.1587	0.7835	0.1628	0.2159	0.0759	0.7709	0.0197	0.7414	0.0874	0.1457	0.6711	0.3514	0.6865	-0.2474	0.1379	0.5763	0.021		0.5543	0.2652	0.2661	-0.264	0.6417	0.0234	0.0188	-0.0175	0.6105	-0.8047	0.2946	0.2833	0.298	0.1445	0.3182	-0.2131	-0.379	0.1354	0.402
Lysinibacillus_fusiformis(100)	-0.6481	0.0536	-0.2096	-0.1218	-0.261	0.7192	0.7714	0.0507	-0.0577	-0.0195	-0.0134	0.0835	0.0533	0.7521	0.0357	0.1497	0.0598	0.6377	0.0182	0.7346	0.1923	0.0363	0.6776	0.4661	0.6212	-0.2999	0.3478	0.4923	-0.0391	0.5543		0.3063	0.3994	-0.2371	0.6793	0.0896	0.122	0.0042	0.5331	-0.5994	0.3436	0.4238	0.4553	0.3588	0.4293	-0.2219	-0.0266	0.0623	0.5212
Acinetobacter_unclassified(100)	-0.2573	0.0391	-0.0048	0.0891	-0.0726	0.3146	0.4579	0.0975	0.0213	0.1762	0.2484	0.033	0.088	0.4452	-0.0447	0.0983	0.0044	0.2152	0.0466	0.4403	0.0362	-0.0001	0.3499	0.6485	0.2652	-0.0774	0.2119	0.3833	0.0718	0.2652	0.3063		0.4485	0.0579	0.3867	0.121	-0.2103	0.2004	0.3458	0.3321	0.5574	0.5111	0.4571	0.0114	0.5896	0.1107	-0.0691	0.2526	0.2328
Cutibacterium_acnes(100)	-0.214	0.0771	0.0938	-0.0021	-0.1582	0.3599	0.4995	0.101	-0.104	-0.0596	0.0974	-0.0419	-0.0148	0.4512	0.1337	0.4254	-0.0532	0.1959	-0.0267	0.363	-0.0736	0.1252	0.4463	0.5196	0.3259	0.0734	0.37	0.485	0.0265	0.2661	0.3994	0.4485		0.1168	0.4582	0.2212	-0.0177	0.0294	0.3799	-0.4199	0.4998	0.7279	0.4271	0.5708	0.5545	0.1444	-0.1604	-0.0005	0.432
Bombella_s_bxid5328(100)	0.3639	0.267	0.1921	0.347	0.1707	-0.2214	-0.1324	0.0705	0.078	0.0122	-0.1609	-0.1548	0.0325	-0.2156	-0.0553	0.0144	-0.1664	-0.3291	0.1802	-0.3124	-0.1529	-0.0523	-0.0565	0.0506	-0.149	0.405	0.1137	0.1157	0.4732	-0.264	-0.2371	0.0579	0.1168		-0.2091	-0.1504	0.3247	-0.286	-0.1924	-0.1339	-0.0008	0.1043	0.0555	0.0375	-0.1787	0.6956	0.2259	0.1468	-0.1562
g_bxid5782_s_bxid5782(100)	-0.7652	0.068	-0.2363	-0.167	-0.2277	0.828	0.8794	0.1197	-0.0057	-0.0984	0.1773	0.0766	0.0413	0.8699	0.0929	0.1483	0.0775	0.7164	-0.0408	0.8261	0.1498	0.1043	0.7481	0.4794	0.7013	-0.3042	0.3559	0.6279	-0.0835	0.6417	0.6793	0.3867	0.4582	-0.2091		0.4689	0.0929	-0.0334	0.7179	-0.341	0.3576	0.5807	0.494	0.2396	0.4158	-0.2393	0.1153	0.3002	0.5521
Commensalibacter_s_bxid5705(100)	-0.0538	0.6125	0.027	0.0735	0.2056	-0.0226	0.1921	0.3391	0.6124	1	-0.5329	0.5484	0.4202	0.1596	-0.1253	-0.6961	0.3469	0.2255	0.1968	0.2469	-0.0914	0.4231	0.128	0.4797	-0.595	0.1142	0.2947	0.3109	0.0841	0.0234	0.0896	0.121	0.2212	-0.1504	0.4689		0.9525	-1	-0.1309	0	-0.2041	1	0.4326	0	0.4303	0.2948	0	-0.5806	-0.3102
Fructobacillus_s_bxid5616(100)	-0.0301	0.52	0.1291	-0.1777	-0.097	-0.0669	-0.0004	-0.6847	-0.1574	-0.6912	-0.4666	0.276	-0.0685	-0.0376	-0.6443	-0.3215	-0.5258	0.0204	-0.0848	-0.1355	-0.3842	0.0977	0.0923	0.3845	0.0936	-0.1614	0.0383	0.0116	0.3967	0.0188	0.122	-0.2103	-0.0177	0.3247	0.0929	0.9525		-0.1608	-0.2611	0.6955	-0.0635	-0.7138	0.1622	-0.0994	-0.1864	-0.1147	0.7872	-0.0748	-0.1236
Lactobacillus_kullabergensis(100)	0.3025	-0.2688	0.2806	0.0948	0.2707	-0.3728	-0.3715	0.3711	0.5829	0.1329	0.7186	-0.0057	0.4636	0.034	0.5288	-0.4621	0.4392	-0.2109	0.4454	-0.2705	0.3088	-0.0625	-0.2591	-0.1584	-0.0106	0.5128	-0.1901	0.1991	-0.1747	-0.0175	0.0042	0.2004	0.0294	-0.286	-0.0334	-1	-0.1608		0.1894	0	-0.2042	0.3638	0.2775	0.1796	-0.0663	-0.2417	-0.4689	-0.7144	0.0203
Acidibacter_s_bxid5744(100)	-0.6316	0.1054	-0.1963	-0.1291	-0.2396	0.7458	0.8004	0.1451	0.0188	-0.2532	0.238	0.0145	0.0736	0.8027	0.2518	0.2497	0.1833	0.6215	0.1126	0.7377	0.1727	0.1358	0.7263	0.415	0.6494	-0.2286	0.1509	0.5151	-0.0663	0.6105	0.5331	0.3458	0.3799	-0.1924	0.7179	-0.1309	-0.2611	0.1894		-0.2839	0.3976	0.4393	0.2734	0.2811	0.4536	-0.1431	-0.1325	0.0424	0.4338
Fructobacillus_unclassified(100)	0.2445	0.4215	-0.3534	0.2943	0.0147	-0.3874	-0.3101	-0.9183	0.5154	1	0.8138	0.8336	0.3983	-0.292	-1	-0.3565	-0.2552	-0.1489	0.8984	-0.5808	0.5953	0.9171	-0.4462	0.1141	-0.3506	-0.8949	0.1244	-0.4229	-0.3559	-0.8047	-0.5994	0.3321	-0.4199	-0.1339	-0.341	0	0.6955	0	-0.2839		-0.0537	-0.0564	-0.3467	0.0942	0.1521	-0.1805	0.8134	0	-0.6787
Acinetobacter_towneri(100)	-0.2868	0.0553	-0.0574	-0.0287	-0.0853	0.3264	0.4813	0.1595	0.1118	0.0314	0.0662	0.0525	0.0545	0.4495	0.0298	0.3655	-0.1496	0.2067	0.0672	0.4395	-0.0379	0.101	0.3508	0.6732	0.2752	0.0441	0.3605	0.4435	0.0099	0.2946	0.3436	0.5574	0.4998	-0.0008	0.3576	-0.2041	-0.0635	-0.2042	0.3976	-0.0537		0.5129	0.2243	0.1994	0.5674	0.0842	0.2978	0.1326	0.2869
Lawsonella_clevelandensis(100)	-0.2663	-0.0513	0.1934	0.1398	-0.0051	0.5006	0.6718	0.5445	0.4205	0.1129	0.5391	-0.0233	-0.0752	0.6301	0.2036	0.0603	0.2077	0.2977	0.2124	0.5165	0.1343	-0.2881	0.5704	0.5192	0.5925	0.2406	0.2689	0.7042	0.0775	0.2833	0.4238	0.5111	0.7279	0.1043	0.5807	1	-0.7138	0.3638	0.4393	-0.0564	0.5129		0.6956	0.6352	0.5761	0.1678	-0.7286	-0.1243	0.4101
Micrococcus_aloeverae(100)	-0.3504	0.0076	0.1718	0.2166	-0.2019	0.4694	0.569	-0.0085	-0.0478	0.1276	0.0882	-0.0473	0.0888	0.5669	-0.241	0.563	0.2374	0.3643	0.257	0.4901	-0.1094	-0.0774	0.4405	0.4527	0.3381	-0.1264	0.3242	0.4193	0.1032	0.298	0.4553	0.4571	0.4271	0.0555	0.494	0.4326	0.1622	0.2775	0.2734	-0.3467	0.2243	0.6956		0.5554	0.3679	-0.0236	-0.3745	0.0261	0.4185
Staphylococcus_hominis(100)	-0.29	-0.0566	-0.2471	0.06	-0.1856	0.4153	0.3684	0.1907	-0.1912	-0.0588	-0.0739	0.1152	0.0665	0.3026	0.0077	0.219	0.0776	0.3237	0.5611	0.1561	0.0428	-0.2678	0.3707	-0.0697	0.3465	-0.1026	0.1546	0.5119	0.0129	0.1445	0.3588	0.0114	0.5708	0.0375	0.2396	0	-0.0994	0.1796	0.2811	0.0942	0.1994	0.6352	0.5554		0.3901	0.1078	-0.3887	0.3853	0.4872
Pseudomonas_unclassified(100)	-0.351	-0.053	-0.0334	0.0305	-0.1337	0.4207	0.549	0.075	0.1336	0.2508	0.2027	-0.1137	0.017	0.5238	0.1387	0.3655	0.0723	0.2925	0.0661	0.5143	0.0483	-0.058	0.4647	0.6861	0.4003	-0.0181	0.2866	0.4018	-0.1629	0.3182	0.4293	0.5896	0.5545	-0.1787	0.4158	0.4303	-0.1864	-0.0663	0.4536	0.1521	0.5674	0.5761	0.3679	0.3901		0.0821	-0.364	0.2621	0.1894
Bombella_intestini(100)	0.3968	0.1616	0.1721	0.192	0.2149	-0.2414	-0.1478	0.1626	0.1892	0.1447	-0.1413	-0.1074	0.0527	-0.1833	0.0136	0.1812	-0.2054	-0.2388	0.112	-0.2837	-0.0827	0.0316	-0.065	0.1097	-0.2067	0.5525	0.1104	0.149	0.364	-0.2131	-0.2219	0.1107	0.1444	0.6956	-0.2393	0.2948	-0.1147	-0.2417	-0.1431	-0.1805	0.0842	0.1678	-0.0236	0.1078	0.0821		-0.2747	0.3965	-0.0782
Zymobacter_palmae(100)	-0.2832	0.0638	-0.226	-0.414	-0.0014	0.1102	0.1182	-0.1259	-0.1267	-0.0035	0.5607	0.5676	-0.0061	0.0101	0.0837	-0.3723	-0.4095	0.2443	-0.0076	0.0473	0.0847	0.4726	-0.0058	0.2473	0.0444	-0.3346	0.1787	-0.0757	-0.1773	-0.379	-0.0266	-0.0691	-0.1604	0.2259	0.1153	0	0.7872	-0.4689	-0.1325	0.8134	0.2978	-0.7286	-0.3745	-0.3887	-0.364	-0.2747		-0.4529	-0.3771
Apilactobacillus_bombintestini(100)	-0.2659	0.378	-0.0949	0.0301	-0.0328	0.2282	0.2486	0.507	0.0029	-0.3255	-0.363	0.0593	0.1153	0.2184	-0.3183	0.1538	-0.1019	0.2331	0.4766	0.1736	0.2129	-0.0933	0.2467	0.4363	0.1056	-0.0784	-0.0609	0.0028	0.1042	0.1354	0.0623	0.2526	-0.0005	0.1468	0.3002	-0.5806	-0.0748	-0.7144	0.0424	0	0.1326	-0.1243	0.0261	0.3853	0.2621	0.3965	-0.4529		0.4599
Pseudomonas_fildesensis(100)	-0.4978	-0.0085	-0.0753	-0.0783	-0.0779	0.5512	0.625	0.224	0.0102	-0.0927	0.2494	-0.1052	0.0298	0.6214	0.1447	0.0704	0.0564	0.4299	-0.1449	0.6075	0.1098	0.0198	0.5126	0.3353	0.4497	-0.0917	0.3094	0.4897	-0.08	0.402	0.5212	0.2328	0.432	-0.1562	0.5521	-0.3102	-0.1236	0.0203	0.4338	-0.6787	0.2869	0.4101	0.4185	0.4872	0.1894	-0.0782	-0.3771	0.4599
Snodgrassella_unclassified(100)	0.7438	-0.3072	-0.3871	-0.0925	0.5722	-0.5945	-0.5522	0.8711	0.196	0	0.2903	-0.2745	-0.3291	-0.4058	-0.1576	0	-0.1571	-0.3602	1	-0.5723	-0.5529	-1	-0.4674	-0.4108	-0.3066	0.6424	0.0636	0.7577	0.1364	-0.8247	-0.4139	-0.2157	0.2284	0.2136	-0.0697	1	0	0.6156	-0.8896	0	-0.6581	1	0.3254	1	1	0.8709	0	0	0.741
Gilliamella_apicola(100)	-0.3184	-0.1132	-0.1146	0.1693	0.1749	0.4883	0.4809	0.4479	0.2251	0.4086	0.2585	0.193	0.3337	0.4392	0.1806	0.5643	0.2554	0.454	-0.0357	0.4994	0.2888	0.3998	0.4207	0.1412	0.2708	-0.3049	0.4817	0.4444	-0.0453	0.3326	0.3538	0.1866	0.2384	-0.0028	0.4007	0.6225	-0.6421	-0.9566	0.6195	-0.8777	-0.0212	0.289	0.4934	0.4743	-0.1244	0.1801	-0.045	-0.1289	0.352
Weissella_paramesenteroides(100)	-0.1612	0.3106	0.129	-0.1009	-0.1043	0.1218	0.2012	-0.1154	-0.0443	-0.498	0.3971	-0.2339	0.0038	0.1863	0.0702	0.1541	0.0477	-0.016	-0.2674	0.1102	-0.0574	0.1631	0.1785	0.3816	-0.0233	0.2323	0.3168	0.1805	-0.2606	0.0335	0.1955	0.1697	0.4782	-0.0227	0.2006	0	1	0.7138	0.3218	0.1072	0.3296	0.5834	0.2459	0.211	0.261	0.0664	0.0421	-0.2933	0.0795
Bartonella_apis(100)	-0.1562	0.151	-0.1354	0.0256	0.3946	0.1064	0.0582	0.616	-0.0221	-0.895	0.2674	0.1321	0.4853	0.2555	0.721	0.2111	0.5114	0.0591	-0.0461	0.1085	0.4773	0.3055	0.166	0.03	0.2733	-0.3919	0.3581	0.1715	0.0574	0.3049	0.0481	0.0696	0.144	0.0879	0.6465	0	0.0833	-0.0093	0.0996	1	0.2294	-0.0916	-0.337	-0.6076	0.2701	0.2141	0.4954	-0.9057	0.0812
Lactobacillus_s_bxid5412(100)	0.5376	0.0121	-0.4204	-0.135	0.4027	-0.5593	-0.3441	0.8822	0.4908	0	-0.1495	0.3329	-0.504	-0.4733	-0.3415	0	-0.196	-0.6062	0.6913	-0.6794	-0.563	-1	-0.3037	-0.4126	-0.3201	0.6149	0.1108	0.8312	0.555	-0.7664	-0.3975	-0.0537	0.0681	0.5476	-0.2589	1	0	1	-0.6291	0	-0.0972	0	-0.0216	0	-0.1291	0.7	0	0	-1
Delftia_unclassified(100)	-0.5609	-0.0445	-0.078	-0.1123	-0.1327	0.6303	0.7083	0.3386	0.0254	0.0051	0.2427	-0.0026	0.1734	0.7003	0.3033	0.4448	0.2225	0.4868	0.1479	0.6654	0.3037	0.0635	0.6441	0.4338	0.6072	-0.0864	0.2418	0.5717	-0.0885	0.5386	0.5262	0.2682	0.3526	0.0257	0.6225	-0.9672	0.2199	-0.2999	0.4927	-0.7391	0.3021	0.418	0.3795	-0.0301	0.3614	-0.1647	0.6956	0.4499	0.5293
Staphylococcus_epidermidis(100)	-0.3675	0.2868	0.0519	0.0023	-0.1878	0.4892	0.5885	0.1754	-0.0981	-0.3287	0.3216	-0.0764	-0.053	0.5864	0.2249	0.2293	0.0431	0.3397	-0.2177	0.5335	0.1278	0.3201	0.456	0.5773	0.3545	-0.0217	0.5389	0.4632	-0.1553	0.3477	0.5646	0.4536	0.6619	0.0936	0.5423	0.9972	0.5397	0.1375	0.4315	0.5648	0.5384	0.6569	0.4114	0.9699	0.4981	0.1668	0.5	0.2695	0.4671
Frischella_unclassified(100)	0.4237	0.1594	0.635	-0.7162	-0.4465	-0.3481	-0.6395	-0.2212	-0.2198	0	0.8009	-0.5335	0.0476	-0.084	0.065	0	-0.1546	0.22	0	0.0085	0	0	-0.157	-0.7994	0.7798	-0.4417	-0.8756	-0.006	-0.5885	0.5021	-0.6955	0.251	0	-0.4979	0.8112	-1	0	0.5386	0.8606	0	-0.9082	0	0	0	-0.7364	-0.8965	0	0	-0.9428
Mesorhizobium_unclassified(100)	-0.501	-0.1065	-0.1411	-0.1549	-0.238	0.514	0.5737	0.0955	-0.0437	-0.08	0.0835	-0.197	-0.1152	0.5711	0.0044	0.0536	-0.0624	0.4388	-0.2266	0.5789	0.0204	-0.2212	0.5093	0.3984	0.4416	-0.0863	0.0958	0.4712	-0.0914	0.3804	0.5112	0.0824	0.2047	-0.3374	0.5033	-0.3775	-0.1912	-0.0312	0.3195	-0.4227	0.4027	0.259	0.2691	0.362	0.4523	-0.1593	0.2107	0.1547	0.3044
Snodgrassella_s_bxid0537(100)	0.3224	0.1847	-0.513	-0.1446	0.5786	-0.2833	-0.131	0.7167	0.1691	1	-0.0637	0.0194	-0.5049	-0.3343	-0.2975	0	-0.2192	-0.0646	0.4174	-0.4661	-0.3801	0.8417	-0.1621	-0.4332	-0.7288	0.5093	0.3426	0.6145	0.5155	-0.8823	-0.2254	-0.3452	-0.1986	0.937	-0.1701	1	0	-1	-0.7801	0	-0.3503	-0.2818	-0.2516	0	-0.4164	0.9924	0	0	0.4043
Brevibacillus_halotolerans(100)	-0.6857	0.7252	0.0251	-0.5437	0.5601	0.3196	0.2803	-0.0289	0.206	0	-0.0237	-0.0326	0.2784	-0.0322	-0.178	0.9817	0.3403	0.2446	-0.7899	-0.284	-0.1389	0.5047	0.601	0.5197	0.8467	0.7941	0.99	0.1781	0.1606	0.272	-0.6099	0.1346	0.5925	0.7626	-0.1899	0.9334	-1	0	0.1665	1	0.2587	0.6543	-1	-0.7984	0.985	0.9862	0	0.2112	-0.3574
Fructobacillus_pseudoficulneus(100)	-0.0802	0.1433	0.0765	0.0396	-0.0965	0.2528	0.2489	-0.2014	0.1132	-0.3814	-0.4112	0.0255	0.0574	0.2001	0.2866	0.0762	0.0572	0.2227	0.1259	0.0205	-0.3874	0.4442	0.2629	-0.0405	0.1933	-0.069	0.421	0.2957	0.0979	0.3146	0.0602	-0.1056	0.2772	0.1398	0.15	1	-0.2378	0.701	0.1634	-1	-0.0804	-0.7785	0.317	-0.2256	0.0653	0.4034	-0.9476	-0.1439	0.371
Enterococcus_faecalis(100)	0.1414	-0.147	-0.2197	-0.4554	0.5861	-0.561	-0.6274	0.0985	-0.0591	0.9956	-0.0369	0.3868	0.2931	-0.5708	-0.3688	0.9273	0.4966	-0.2723	-0.2809	-0.5241	0.0936	0.2338	-0.6604	-0.3067	-0.552	-0.6499	0.9561	-0.6309	-0.207	-0.3043	-0.4742	-0.5706	-0.3394	0.0928	-0.4188	0.8412	-1	-1	-0.2256	-1	-0.1284	-0.4321	0.0091	-0.3704	-0.0835	0.1266	0	-0.2457	-0.549
Corynebacterium_s_bxid5330(100)	-0.5296	-0.1836	0.0741	0.2923	0.0549	0.6072	0.5811	-0.0249	0.0515	-0.0395	0.8096	-0.4648	0.3499	0.5535	-0.3857	0.2967	0.229	0.5345	-0.288	0.3944	-0.3111	-0.7923	0.5944	0.0331	0.5553	0.1396	-0.1285	0.6184	0.1313	0.4664	0.4233	-0.1699	0.677	-0.089	0.3299	0	-1	1	0.3257	-1	-0.1159	0.6553	0.6632	0.7381	0.1577	0.1559	0	0.9868	0.55
Rhizobium_acidisoli(100)	-0.5441	-0.0647	-0.0702	0.0681	-0.2517	0.5732	0.6072	0.1375	0.0417	0.0538	0.304	0.0402	0.0164	0.6233	0.2104	-0.1622	0.0817	0.4502	-0.0623	0.6758	-0.0223	-0.1003	0.5629	0.4216	0.4878	-0.231	0.1032	0.4905	0.0534	0.4606	0.526	0.255	0.3416	-0.1076	0.5278	1	-0.2985	0.063	0.3837	-1	0.4166	0.3854	0.495	0.3155	0.4796	-0.1515	0.3492	-0.1903	0.3648
Alishewanella_jeotgali(100)	-0.3562	0.0058	-0.045	0.0278	-0.076	0.5006	0.6032	0.2104	0.1966	0.1831	0.0435	0.1645	0.1117	0.5775	0.1939	0.209	0.0817	0.3469	0.1965	0.5264	0.0621	-0.1794	0.4814	0.5773	0.4903	-0.106	0.2771	0.5526	-0.149	0.4031	0.5901	0.5043	0.5094	-0.1893	0.4729	0.1032	0.0239	0.4757	0.5733	-1	0.5171	0.6984	0.3601	0.6015	0.586	-0.0606	-0.0185	-0.478	0.2744
Streptococcus_mitis(100)	-0.5146	-0.087	-0.1494	0.1347	0.0214	0.5589	0.5725	0.1672	0.0201	-0.0009	0.224	-0.0712	0.2127	0.5855	0.3162	-0.0296	0.0954	0.6133	0.3266	0.4907	-0.0106	0.2815	0.5472	0.3283	0.4467	-0.1244	-0.0177	0.4915	0.0162	0.4757	0.5461	0.2131	0.4966	-0.0805	0.5039	0.6186	-0.8829	-0.2889	0.4224	0.5543	0.2996	0.5465	0.4069	0.7458	0.3789	0.2187	0.3423	0.022	0.586
Delftia_acidovorans(100)	-0.4895	-0.0717	-0.2173	0.1208	-0.0907	0.4888	0.5278	0.3573	-0.0127	0.0504	0.4562	0.0549	0.0373	0.5646	0.4022	0.1308	0.2243	0.4919	0.0969	0.5106	0.1375	-0.0883	0.4252	0.2926	0.379	-0.3425	0.0825	0.4499	-0.0433	0.4088	0.4898	0.2969	0.1944	-0.0388	0.5047	1	-0.3696	-0.2163	0.323	0	0.1616	0.0364	0.2044	0.4013	0.2986	-0.0134	0.0849	0.4035	0.5309
Comamonas_kerstersii(100)	-0.2658	0.1737	-0.0093	0.0487	-0.3187	0.5166	0.6018	0.0378	0.0416	-0.207	-0.0693	-0.1968	-0.241	0.6016	0.0328	0.5081	-0.0272	0.2981	0.2938	0.4973	-0.2232	0.0375	0.4873	0.5442	0.4007	-0.0941	0.2593	0.5388	0.1489	0.3527	0.3652	0.4729	0.4593	-0.0028	0.5152	1	-0.0542	-0.7728	0.4629	-0.0015	0.3474	0.5608	0.5523	0.5396	0.5589	0.233	-0.7611	-0.6064	0.1207
Gammaproteobacteria_unclassified(100)	0.3796	-0.2261	0.0922	-0.1456	0.1569	-0.2094	-0.286	0.0016	0.2819	0.4179	0.3822	-0.3492	0.0863	0.1329	-0.0597	-0.2921	0.0416	0.0487	0.4646	0.1844	0.0297	-0.2927	-0.1664	0.2044	0.0787	0.1873	-0.2892	0.2881	0.0836	0.1184	-0.1314	0.3901	0.4923	-0.2082	-0.1641	0.0562	0	0.0601	0.1838	0.9828	0.4628	0.4249	0.4372	0.7273	0.6873	0.0546	0	0	0.6761
Moraxella_osloensis(100)	-0.3503	-0.0678	0.1362	0.2351	-0.1101	0.3428	0.3817	-0.0603	0.0553	-0.0066	0.1917	-0.3243	0.1116	0.4225	0.0149	0.2777	0.0786	0.3564	-0.2675	0.3826	0.1586	-0.3083	0.3202	0.2128	0.1674	-0.1343	-0.0637	0.1627	0.1185	0.2374	0.3245	0.0843	0.1477	0.011	0.3215	-0.998	-0.4673	-0.2141	0.2228	-1	0.0538	0.2957	0.4098	0.5175	0.0459	-0.1048	0.3693	-0.8869	0.2139
Acinetobacter_pittii(100)	-0.3246	0.1701	-0.1306	-0.2018	-0.2904	0.4608	0.5662	0.085	0.0386	0.1099	0.045	0.0962	-0.2729	0.5432	-0.1339	0.1796	-0.0918	0.2518	0.249	0.4808	-0.1322	0.1376	0.594	0.6146	0.4749	0.0299	0.4554	0.4514	0.0814	0.2355	0.261	0.5769	0.5309	0.1682	0.3867	0	1	-0.3525	0.5292	-0.8181	0.6198	0.4623	0.3476	0.5768	0.5016	0.0288	1	0.4363	0.3888
Lactobacillaceae_unclassified(100)	0.3387	-0.0572	-0.2527	-0.1023	0.345	-0.2721	-0.2328	0.4856	0.4399	0.2036	0.2309	-0.1806	0.1535	-0.1786	0.0201	-0.4763	0.0688	-0.1749	0.4066	-0.263	0.1208	-0.2181	-0.1717	-0.082	-0.2055	0.3479	-0.2809	0.3323	0.1565	-0.0563	-0.1714	-0.1611	0.1442	0.2703	-0.0726	0.756	0.1779	0.711	-0.2706	-0.4011	-0.0701	0.0132	-0.17	0.0038	-0.0272	0.3418	0.2422	-0.5333	-0.234
Sphingomonas_unclassified(100)	-0.5014	-0.0854	0.0652	0.1477	-0.0957	0.4081	0.6011	0.0821	-0.0281	-0.1347	0.4884	-0.0121	-0.0614	0.636	0.0455	0.6097	0.5637	0.239	0.0574	0.5923	-0.2574	0.5291	0.5361	0.4893	0.3759	-0.0472	0.6161	0.5647	0.0978	0.526	0.5626	0.3832	0.6004	-0.0963	0.4553	0	-0.5049	0.9276	0.386	0	0.5169	0.7214	0.6521	0	0.2769	-0.7194	0.9975	-0.7647	0.3066
Pseudomonas_plecoglossicida(100)	-0.2873	0.2587	0.0517	-0.1393	-0.133	0.4811	0.585	0.0628	0.27	-0.2251	-0.005	0.1462	-0.1148	0.5879	0.1106	0.5477	-0.2726	0.227	0.4144	0.5365	-0.1389	0.295	0.5738	0.6337	0.5658	0.1047	0.5445	0.5044	-0.044	0.2248	0.3657	0.5166	0.5813	0.015	0.5031	1	0.3581	-0.5935	0.4816	-0.6035	0.689	0.3918	0.3713	0.1747	0.6163	0.4023	-1	0.4666	0.5589
Sphingomonas_leidyi(100)	-0.5239	0.3078	-0.1255	-0.0654	-0.2509	0.5997	0.7297	0.2919	-0.2388	-0.4453	0.3011	0.1809	0.139	0.7324	-0.0957	0.0053	-0.0781	0.4753	-0.5423	0.6622	0.1962	0.0708	0.5415	0.5914	0.5414	-0.3911	-0.0259	0.6087	-0.1531	0.4612	0.4407	0.5033	0.334	-0.2137	0.7053	0.8668	0.0523	0.4011	0.606	-0.2082	0.4307	0.443	0.4296	0.2195	0.3857	-0.0417	-0.4831	0.5734	0.3848
Sphingomonadaceae_unclassified(100)	-0.1917	-0.0067	-0.1183	0.0108	-0.1312	0.3843	0.552	0.1768	0.181	0.0437	0.3317	0.0752	0.1966	0.5362	-0.0988	0.3325	0.2511	0.2434	-0.0897	0.5213	0.0762	0.2333	0.4779	0.6168	0.2543	-0.2596	0.4307	0.3837	-0.1193	0.3649	0.3941	0.5445	0.4835	-0.1669	0.5243	1	0.6938	-0.463	0.327	-0.0959	0.383	0.6926	0.6954	-0.5495	0.4974	-0.2973	-0.3205	-0.3637	0.1338
Arthrobacter_russicus(100)	-0.3181	-0.0985	-0.2441	-0.0058	0.0341	0.3235	0.3544	0.0818	0.149	0.0158	0.0993	-0.0786	0.1831	0.3474	0.0991	0.1045	0.367	0.4533	0.2495	0.2838	0.3069	0.0731	0.2686	0.0558	0.2195	-0.1662	0.0959	0.3337	0.0278	0.2164	0.2826	-0.0126	0.0653	0.0769	0.4176	0.9341	0.8609	0.1845	0.1902	1	0.0165	0.347	-0.0635	0.1948	0.1772	-0.0755	-0.8437	-0.0964	0.1598
Corynebacterium_tuberculostearicum(100)	-0.3378	-0.1123	0.3022	0.2688	-0.0349	0.5866	0.6785	0.0773	0.2921	0.1585	0.1527	0.0239	0.419	0.6671	0.4396	0.7219	0.1948	0.4477	0.4797	0.5025	0.0647	0.0011	0.6771	0.4645	0.4438	0.1475	0.2441	0.6121	0.1555	0.4598	0.3987	0.3153	0.557	0.2031	0.5353	-1	-0.2589	0.7026	0.5931	-0.5555	0.2928	0.8272	0.7479	0.4909	0.1428	0.3288	0	-0.3142	0.4269
Apilactobacillus_unclassified(100)	0.0949	-0.0917	-0.0489	0.1543	0.191	-0.0899	-0.1039	-0.0612	0.3245	0.1034	0.2305	0.6756	0.2229	-0.1366	0.5102	-0.0274	0.4251	-0.0554	0.3624	-0.0625	0.2502	0.3535	0.0718	-0.1406	-0.0767	0.0854	0.3203	0.0354	-0.1318	-0.1131	0.0128	0.0173	0.242	0.3626	-0.0955	0.2835	-0.4379	0.4948	-0.2147	1	-0.1342	0.0117	-0.1945	0.0949	-0.1979	0.3184	0.2944	-0.3449	0.0512
Rosenbergiella_epipactidis(100)	-0.0994	0.2475	0.1781	0.0573	-0.0332	0.1891	0.2483	0.1306	0.0302	-0.0879	0.0476	0.0827	0.0457	0.2296	0.1194	0.2543	-0.0579	0.1735	-0.0578	0.2329	0.2673	0.2695	0.1151	0.3225	0.3158	-0.0731	-0.248	0.2163	-0.0256	0.2617	0.1235	0.1448	0.3473	-0.1544	-0.0167	0	1	-0.3982	0.0351	0	0.4721	0.444	0.3736	1	0.2684	0.11	1	0.09	-0.0923
Caulobacteraceae_unclassified(100)	-0.4403	-0.1163	-0.3119	-0.0855	-0.308	0.5625	0.7038	0.1843	-0.0027	-0.1407	0.462	-0.0481	-0.0252	0.6925	0.2201	0.365	0.1293	0.5279	0.2531	0.6261	0.1138	-0.0036	0.4926	0.4186	0.6241	-0.4851	0.3374	0.6073	-0.2878	0.536	0.595	0.4563	0.2735	-0.24	0.6291	0	0.4116	0.7445	0.4343	0	0.3757	0.3665	0.4402	0.4142	0.3973	-0.2803	-1	-0.1871	0.3902
Bombilactobacillus_unclassified(100)	0.2461	-0.0052	0.0843	-0.0978	0.1684	-0.1667	-0.1886	0.0344	0.2941	0.0274	-0.007	-0.4687	0.3487	-0.0715	-0.3589	-0.5493	-0.3717	-0.0286	0.3972	-0.071	-0.0711	-0.2391	-0.0989	0.1625	-0.086	0.1837	-0.6279	0.3188	0.3234	-0.1985	-0.1892	0.2706	0.3579	0.1711	-0.0483	0	0	0.7176	-0.0063	0	-0.134	-0.1671	-0.2162	-0.9039	0.0523	0.226	1	0	-0.3046
Proteobacteria_unclassified(100)	0.3505	0.2468	-0.0417	-0.0603	0.0535	-0.1116	-0.115	0.2131	0.0924	-0.2523	0.2564	-0.2571	-0.2503	-0.1498	-0.3315	-0.0509	-0.2464	-0.1419	0.1614	-0.2922	-0.2452	-0.0204	-0.016	-0.1551	0.0176	0.1136	-0.0087	0.1175	0.207	-0.1596	-0.0569	-0.0285	0.0584	0.2776	-0.1517	-0.0596	0.2268	0.1954	-0.2243	0.5615	-0.0938	0.2378	0.1679	0.2388	0.0307	0.1644	0.4012	0.1482	-0.0977
Comamonas_thiooxydans(100)	-0.1558	0.1605	0.0911	0.0997	-0.048	0.3858	0.5861	0.2018	-0.1877	0.2371	0.2754	-0.5764	-0.3653	0.5612	0.738	0.3264	0.4783	-0.0693	0.5896	0.4438	-0.0155	-0.6889	0.5145	0.5112	0.426	-0.0579	0.3592	0.5793	-0.086	-0.0834	0.4642	0.436	0.4742	0.2963	0.5431	0	0	-0.2624	0.3263	-1	0.502	0.4054	0.5052	0.8957	0.4871	0.3151	0	0	0.6432
Acetobacter_unclassified(100)	-0.6089	-0.8428	-0.1067	-0.4342	-0.3527	0.4209	0.3202	-0.2804	-0.3085	0	-0.3921	-0.4465	-0.5171	0.2992	-0.4081	0.1988	-0.234	0.5735	-0.1229	0.4115	-0.1475	-0.4929	0.4613	-0.0911	0.4241	0.3137	-0.2257	0.4981	0.1817	0.5073	0.2906	-0.2539	0.2501	-0.5117	0.3316	-1	-1	-1	0.4746	-1	-0.1429	0.7999	0.274	0.9921	0.2636	-0.5864	0	1	0.783
Corynebacterium_unclassified(100)	-0.65	-0.0531	0.0862	0.1464	-0.2216	0.7193	0.666	-0.7493	0.0474	0.0564	0.9576	-0.041	0.3627	0.719	-0.2962	0.4951	-0.0295	0.6737	0.9607	0.6099	-0.2432	-0.2232	0.6387	0.3505	0.4456	-0.0969	-0.2207	0.4514	0.3919	0.3005	0.3217	0.0734	0.5163	0.0732	0.5828	0	-1	0	0.6117	-0.2776	-0.0672	0.684	0.6226	0.6057	0.1587	0.1802	0	0	-0.0707
Sphingobium_yanoikuyae(100)	-0.7239	0.0822	-0.5918	-0.5145	-0.0875	0.6888	0.6999	0.2344	0.369	-0.0588	-0.2015	0.0108	-0.0233	0.6852	0.2304	0.7133	-0.1113	0.6404	-0.0899	0.7355	-0.0522	-0.0376	0.4743	0.4104	0.5849	-0.5557	-0.0007	0.5046	-0.5575	0.6288	0.7649	0.3817	0.4104	-0.6032	0.6105	0	1	0	0.5378	0	0.3618	0.4713	0.402	-0.6727	0.3648	-0.345	1	-0.6534	0.5064
Convivina_s_bxid5768(100)	-0.7253	0.2605	0.1162	0.0504	0.0478	0.5409	0.6097	0.1398	0.5878	-0.1503	0	-0.0518	0.3479	0.554	-0.9512	0	0.649	0.636	-1	0.3866	-0.6322	0.0744	0.2528	0.5515	0.219	0.7723	0.5529	0.4294	-0.2481	0.8953	0.6597	0.7591	0.2842	-0.5312	0.6526	0	0	0	0.7414	0	0.6392	-1	0.4511	1	0.4172	0.1388	0	0.9906	0.2208
Kocuria_marina(100)	-0.2877	-0.1511	0.3399	0.8091	-0.3587	0.4106	0.4254	0.3604	0.2892	-0.2597	-0.2316	0.1701	-0.0403	0.3918	0.8117	0.9629	0.4028	0.3117	0.851	0.3654	0.4657	0.3051	0.5352	0.1082	0.4372	0.0063	0.6522	0.4564	0.023	0.0061	0.6043	0.0515	0.1688	0.3256	0.3971	0	1	-1	0.0127	0	0.2182	0.2069	0.6705	0.3532	-0.2502	0.3855	-1	-1	0.2204
Corynebacterium_pollutisoli(100)	-0.236	0.0653	0.0706	0.1678	-0.0191	0.4325	0.5542	-0.2316	0.0913	0.127	-0.0373	-0.0536	-0.1903	0.5831	0.2447	-0.284	0.1808	0.1509	-0.2335	0.5052	0.1073	-0.1527	0.4574	0.4238	0.2403	0.1568	0.1136	0.3307	0.0138	0.1969	0.3799	0.3344	0.3625	0.097	0.5289	-1	0.4801	0.2105	0.2976	-1	0.4056	0.5655	0.2487	0.2797	0.3283	-0.0145	0	0	0.3848
Enterococcus_faecium(100)	0	0	0	0	0	0	0	0	0	0	0	0	0	0	0	0	0	0	0	0	0	0	0	0	0	0	0	0	0	0	0	0	0	0	0	0	0	0	0	0	0	0	0	0	0	0	0	0	0
Enterobacteriaceae_unclassified(100)	-0.5625	0.1945	-0.128	0.0383	-0.299	0.6372	0.6354	0.1369	-0.1269	-0.3313	-0.1396	0.3201	-0.3312	0.6978	-0.1723	0.8223	-0.255	0.5215	0.2875	0.7379	-0.6809	0.2122	0.6614	0.3319	0.6028	-0.2811	-0.2622	0.5545	0.0579	0.306	0.4883	0.2424	0.3868	-0.2447	0.6183	0	1	0	0.5526	-1	0.0993	0.2508	0.2266	0.2297	0.2977	0.0858	0	0.5823	0.3518
Rhodobacteraceae_unclassified(100)	-0.3541	0.0125	0.0077	0.2376	0.146	0.2404	0.41	-0.0812	0.3188	0.0974	-0.1184	0.1964	0.0507	0.4156	0.0792	-0.1351	0.0688	0.0733	0.5316	0.4421	-0.0449	0.6185	0.1896	0.3584	0.2126	-0.129	0.3772	0.3468	0.1576	-0.0703	0.399	0.1908	0.2809	0.0534	0.3055	0	0.9306	0.9437	0.2249	0	0.222	0.8015	0.1275	1	0.0967	0.0252	0	-1	0.2227
Lactobacillus_s_bxid5719(100)	0.5113	0.5702	0.0425	0.1179	0.2236	-0.0916	-0.0143	-0.3806	0.3622	-0.6609	-0.4163	-0.4287	0.4563	0.1867	-0.7259	-1	-0.7214	-0.0605	-0.2084	-0.0906	0.2047	0	0.2212	0.2317	-0.2228	0.4237	0	0.6882	0.1445	-0.2303	-0.2669	0.1548	0.4483	0.5024	0.4732	0	0	0.4475	0.1691	0	-0.0346	-0.6313	-0.2809	-1	-0.3384	0.6703	0	0	-0.8514
Aquitalea_pelogenes(100)	-0.2308	-0.0674	0.1031	-0.0417	-0.4745	0.5883	0.7333	-0.0418	0.286	0.4441	0.0437	0.0243	-0.3319	0.7516	-0.524	0.2349	-0.0965	0.2411	0.3822	0.5917	-0.0426	-0.1001	0.7435	0.6344	0.6051	0.2685	0.3581	0.7011	0.3728	0.4066	0.6068	0.5174	0.6897	0.4294	0.4299	1	0.7502	-0.4187	0.4294	0	0.4918	0.5653	0.4694	0.2813	0.4265	0.4112	-0.7576	0.546	0.2834
Chitinophagaceae_unclassified(100)	0.0685	-0.1789	0.2621	0.2246	-0.0021	0.0188	0.0944	-0.1014	0.0742	0.5822	-0.1955	-0.0324	0.0655	0.1284	-0.0008	0.4132	-0.1123	0.1312	-0.0844	-0.0181	0.0212	0.1015	0.0235	0.1769	-0.1428	0.1161	0.0655	0.1741	0.3412	0.152	-0.0314	0.1848	0.0594	0.3215	-0.0411	0.4968	0.0623	-0.3248	0.0838	-0.5058	0.2211	0.085	0.1968	0.3399	0.1351	0.542	0.1271	0.0026	-0.0903
Mycolicibacterium_s_bxid5650(100)	-0.3845	-0.0051	0.2343	0.2876	-0.532	0.4379	0.5443	-0.0254	-0.012	0.2852	-0.1479	0.1444	-0.2361	0.4773	-0.4255	0.9478	-0.3587	0.4697	0.5182	0.4787	0.1532	-0.2014	0.4975	0.5293	0.3316	-0.0778	0.6684	0.2232	0.2334	0.1356	0.4172	0.4521	0.4086	0.1735	0.4256	1	0	-0.0398	0.2544	0	0.5415	0.4302	0.612	0.4	0.5721	0.2689	0	0.7459	0.534
Shigella_sonnei(100)	-0.2821	-0.219	0.0833	-0.0458	-0.2512	0.3327	0.474	-0.2358	0.1199	0.55	0.1709	-0.1532	-0.2669	0.4285	-0.1479	0.1834	-0.0719	0.2949	0.2855	0.3535	0.0348	-0.1742	0.2962	0.37	0.3131	0.267	-0.0749	0.3249	0.108	0.1597	0.1022	0.2669	0.1119	-0.0096	0.4858	0	-0.7145	0.9182	0.4721	-0.289	0.4062	0.5093	0.3025	0.0029	0.3829	0.0304	-0.5964	0.8061	0.4115
Pseudomonas_stutzeri(100)	-0.3552	0.1432	-0.1324	0.2762	-0.2552	0.4769	0.6507	0.2791	0.1793	-0.0066	-0.0094	-0.4002	-0.3499	0.6502	0.0215	0.2342	-0.0609	0.3777	0.0733	0.6225	-0.2989	0.029	0.6318	0.4775	0.5576	0.0722	-0.0433	0.6011	0.3777	0.3773	0.5035	0.5858	0.4301	0.1792	0.5198	1	-0.9696	0.2314	0.5551	1	0.3844	0.8408	0.5845	0.1311	0.6216	0.2448	0.3597	-0.0751	0.2812
Sediminibacterium_s_bxid5747(100)	-0.5542	-0.0898	-0.1132	0.0726	-0.426	0.5861	0.7446	0.0609	-0.274	0.3122	-0.0106	-0.2187	-0.2672	0.732	0.3569	0.3625	0.1138	0.4722	-0.528	0.6802	0.0794	-0.3333	0.6067	0.3981	0.6921	-0.1859	-0.0898	0.526	-0.1835	0.5777	0.6693	0.3189	0.5518	-0.1059	0.4551	0	0.5646	-0.715	0.206	0	0.1881	0.0392	0.2331	-0.1963	0.7118	-0.2233	-0.9944	0.3796	0.2976
Anaerococcus_nagyae(100)	0.1528	0.1823	0.223	-0.0175	0.5984	0.1987	0.1647	0.3453	0.029	-0.6258	0	0.1541	0.7775	0.2912	0.998	1	-0.0121	0.2522	0	-0.1384	-0.3649	0.1026	0.486	0.0243	0.0306	0.4264	0.2979	0.3693	-0.1264	-0.0056	-0.2283	-0.2462	0.884	0.1818	-0.0392	0	0	0	0.0044	0	0.2106	0.8916	0.8345	0.969	0.2095	0.5244	0	0	-0.5863
Streptococcus_thermophilus(100)	-0.441	-0.064	-0.0765	-0.161	-0.3079	0.3993	0.3862	0.252	0.2346	0.0203	0.0703	0.0963	-0.115	0.3819	-0.0535	0.3444	-0.0355	0.4226	0.2271	0.4448	-0.1832	-0.0675	0.3804	0.3664	0.1931	-0.2673	0.0996	0.2116	-0.2687	0.3923	0.1308	0.1151	0.3104	-0.2062	0.3355	0.5812	-0.5357	-0.1527	0.2826	0.8532	0.383	0.4	0.5378	0.3665	0.2658	-0.1025	-0.2614	0.1927	-0.142
Micrococcaceae_unclassified(100)	-0.2564	0.0228	-0.1641	0.1856	0.0052	0.0953	0.2204	0.0026	-0.1842	-0.0345	-0.2461	-0.1798	0.1368	0.2695	-0.6743	0.2325	-0.0406	0.2685	0.0936	0.2501	-0.2779	-0.3642	0.1338	0.1447	0.2261	-0.5642	-0.1592	0.077	-0.1693	0.1134	0.2331	0.1799	0.1249	-0.2447	0.4116	0	0.7272	-0.7548	0.1246	0	0.0501	-0.0996	0.0995	-0.4255	0.2047	-0.2808	1	0.3101	0.2019
Burkholderiales_unclassified(100)	0.0187	-0.3832	-0.0155	0.0673	-0.1311	0.006	0.1272	-0.2047	0.0672	0.4212	-0.2885	-0.094	-0.0632	0.077	-0.1974	0.108	-0.3225	0.0217	0.2275	0.0729	-0.0393	0.0012	0.0658	0.3329	0.0082	0.1396	0.0333	0.1685	0.1745	0.0357	0.0931	0.4404	0.2351	-0.0108	0.1437	-1	0	0	0.1888	0	0.3327	0.3039	0.0581	-0.1187	0.2237	0.1189	0.4552	-0.973	0.1534
Haemophilus_parainfluenzae(100)	-0.7547	-0.2778	0.1163	0.2756	0.3869	0.7195	0.6427	0.2868	0.4827	-0.0606	0.3569	-0.466	0.5763	0.6987	0.463	0.0651	0.0976	0.6577	0.464	0.6027	0.1261	0.9968	0.6262	-0.0811	0.4233	0.1028	-0.0838	0.6471	0.256	0.5473	0.3762	-0.1966	0.5179	-0.1065	0.7061	-1	0	0.1931	0.3535	0.2465	-0.1442	0.5355	0.5864	0.7531	-0.0484	-0.1143	0	0	0.726
Rhizobiales_unclassified(100)	-0.0059	-0.0923	0.2488	0.2223	0.0616	0.2052	0.3364	-0.1547	0.2714	0.035	-0.7271	-0.4184	0.1581	0.3101	-0.1279	0.3241	0.1635	0.0924	0.1095	0.2235	-0.0951	-0.3511	0.2827	0.4577	0.0739	0.2615	0.2567	0.2362	-0.103	0.0428	0.1248	0.3825	0.1899	0.2852	0.2906	1	-1	-0.7344	0.3126	0	0.3401	-0.2172	-0.038	-0.5516	-0.1145	0.3457	-1	-0.7243	0.305
Rhizobiaceae_unclassified(100)	-0.5151	-0.0759	0.0021	0.2223	-0.0815	0.4518	0.5981	0.066	0.1358	0.5924	0.3538	-0.1264	0.0914	0.6188	-0.0199	-0.1503	-0.0592	0.4527	-0.0073	0.4655	0.1289	-0.3022	0.5024	0.5058	0.302	-0.209	-0.1887	0.4155	0.1401	0.3503	0.3049	0.5325	0.4957	-0.1832	0.5783	0.2035	0	0.3873	0.5251	0	0.1461	0.4499	0.3946	0.2636	0.4396	-0.0765	-0.9958	-0.1704	0.2318
Bacillaceae_unclassified(100)	-0.5281	0.0907	-0.193	0.1889	0.3133	0.4117	0.3484	-0.2555	-0.0194	-0.0598	0.1346	0.0708	0.4606	0.3801	-0.1349	-0.3073	0.1948	0.5379	-0.4328	0.35	0.3522	0.3315	0.1151	0.1944	0.4341	-0.6029	0.3812	0.1211	-0.0752	0.6678	0.2447	0.3112	-0.1008	-0.4656	0.3755	0	0	0.3892	-0.0003	0	0.1734	-0.1888	0.0601	-0.8439	0.4954	0.1383	-0.412	0	0.4755
Comamonadaceae_unclassified(100)	0.2364	0.0776	-0.0071	-0.1245	0.1207	-0.1666	-0.0087	0.466	0.0978	-0.1506	0.2722	0.1128	0.0084	-0.0325	0.0055	-0.0131	0.1072	-0.2002	0.006	-0.0796	-0.1426	-0.0709	-0.1622	0.31	-0.2621	0.0748	0.27	0.1218	-0.2415	-0.0887	0.2939	0.2278	0.3788	0.0523	0.0112	0	0.6303	-0.0305	-0.0005	0	0.3305	0.2793	0.1603	0.7345	-0.0189	0.134	0.046	-0.1408	0.4036
Deinococcus_unclassified(100)	-0.6897	0.0842	-0.1288	-0.009	-0.1939	0.7125	0.7333	-0.1564	-0.1591	-0.2833	0.4197	-0.312	0.3105	0.7145	0.5386	0.2716	0.3402	0.2738	0.6493	0.6264	0.0404	-0.1233	0.5666	0.2061	0.5699	-0.4012	0.296	0.4321	-0.1095	0.453	0.6354	0.3437	0.2994	-0.1749	0.6665	0.9919	0	-0.6386	0.2764	0	0.3346	0.4915	0.221	0.8653	0.7332	-0.3815	0	-0.7629	0.5053
Actinobacteriota_unclassified(100)	-0.0492	0.3043	0.0669	-0.041	-0.0227	0.1344	0.2607	0.2339	0.0194	0.1749	0.5397	-0.0351	0.0543	0.248	-0.1901	-0.2141	-0.0021	-0.0587	-0.6289	0.1913	-0.2124	0.0829	0.2341	0.3389	0.2325	-0.0907	-0.0635	0.2629	0.0825	-0.0594	0.1855	0.1922	0.3373	0.0571	0.1219	-0.1631	0.0654	0.924	0.2244	1	0.3641	0.5827	0.1953	0.4805	0.4134	-0.1298	0.0717	-0.2369	0.1191
Commensalibacter_unclassified(100)	0.4017	-0.0779	0.062	0.3553	0.181	-0.2702	-0.2543	-0.0725	-0.1053	0.0297	-0.5616	-0.131	-0.1167	-0.2858	-0.5419	-0.1261	-0.3508	-0.2974	-0.3619	-0.3147	-0.3065	-0.2226	-0.1391	0.0315	-0.2407	0.3568	-0.2584	0.3436	0.1746	-0.0922	-0.2166	-0.0424	-0.0615	0.3267	-0.1294	0	0.2221	0	-0.2437	-0.6855	-0.0012	-0.3115	-0.1147	-0.6507	-0.0783	0.2089	-0.7049	-0.3317	-0.2828
Clostridia_unclassified(100)	0.3464	-0.0708	0.8253	0.5586	0.6654	-0.0933	0.0062	0.8026	0.6179	-0.7037	1	-0.2847	0.8779	0.0737	1	0.9146	-1	-0.1882	0	-0.3464	-1	0	0.0069	0.325	-0.129	1	0.7764	0.3975	0.2192	-0.0377	-0.6169	-0.6308	0.7661	0.5788	-0.5766	0	0	0	-0.6271	0	0.2887	0	1	0	0.7522	0.6328	0	0	-0.3382
Curvibacter_lanceolatus(100)	-0.394	-0.2033	-0.3053	-0.1888	-0.2991	0.4397	0.4487	-0.0885	-0.1655	0.2519	0.4463	-0.1253	-0.3255	0.4324	0.2696	-0.2487	-0.001	0.3593	-0.0338	0.4012	-0.1331	-0.0302	0.3966	0.4394	0.3516	-0.1123	0.2112	0.3988	-0.0528	0.3171	0.3658	0.3152	0.2746	-0.1036	0.3985	0	1	0.3939	0.2461	-1	0.4864	0.1487	0.3335	0.2472	0.4411	0.0802	-1	-0.0778	0.5295
Mycobacterium_aubagnense(100)	-0.4692	-0.3838	-0.1928	0.2374	-0.3435	0.5152	0.7895	-0.239	-0.3322	0.9646	-0.7859	-0.257	-0.3528	0.6664	-0.3218	-0.6283	-0.2714	0.191	0.7232	0.6354	0.0028	-0.1579	0.6854	0.4754	0.277	-0.6655	-0.1429	0.7225	0.5236	0.4248	0.8168	0.437	0.5335	-0.1953	0.3067	0	0.7713	-0.5	-0.0157	0	0.1946	-0.8744	0.5012	0.5228	0.3987	-0.7847	0	-1	0.6767
Corynebacterium_gottingense(100)	-0.8041	-0.025	0.9753	-0.0176	-0.6198	0.9636	0.8991	0	-0.3257	-1	0.1258	0.3995	0.6262	0.9118	0	-1	0.5438	0.9006	1	0.8862	-0.3188	0	0.819	0.1484	-0.3436	-0.5766	0.613	0.8951	0.0769	0.6769	-0.4119	0.41	0.4996	-0.356	0.9217	0	0	0	0.4349	0	-0.137	1	0.9188	1	0.1966	-0.3203	0	0	-1
g_bxid5860_s_bxid5860(100)	-0.2487	-0.1466	0.0821	0.1757	-0.2984	0.3776	0.5411	0.4688	-0.3329	0.3898	0.5378	0.0742	-0.1916	0.5556	-1	-0.7185	-0.5441	0.073	0.1024	0.5093	-0.1639	-0.9088	0.4637	0.538	0.4907	0.3727	-0.0817	0.4051	0.23	0.2496	0.7266	0.4904	0.3776	0.2572	0.4279	0	0	0	0.2941	0	0.3332	0.4089	0.3718	0.2895	0.3864	0.0307	0	1	0.351
Aquabacterium_parvum(100)	-0.3182	0.3328	-0.235	-0.2448	-0.2476	0.5491	0.5804	-0.207	-0.1736	-0.4121	0.2267	0.0975	-0.1189	0.5435	0.2605	0.3097	0.0566	0.365	0.4281	0.5602	0.0103	-0.118	0.5171	0.6368	0.4956	0.0187	0.3484	0.4899	0.1924	0.2299	0.4152	0.3706	0.4637	0.0605	0.393	-1	0	0.2082	0.3433	-1	0.4817	0.673	0.4617	0.1795	0.5161	0.1228	-1	-0.1124	0.341
Massilia_unclassified(100)	-0.1852	-0.5481	0.2871	0.1837	0.2408	0.2341	0.257	0.4633	0.2988	-0.4297	-0.0601	0.5037	-0.2433	0.2455	0.4504	-0.2411	0.399	0.1447	0.0241	0.3357	0.3974	0.6466	0.2238	-0.0036	0.1259	0.1718	0.5322	0.5469	0.303	0.3704	0.4515	-0.1802	-0.4009	0.1193	0.2651	0	1	1	0.2983	0	0.1516	0.9165	-0.1563	0	-0.741	-0.2752	0	-0.2941	0.6821
Thauera_humireducens(100)	-0.2485	-0.0604	-0.1664	-0.1405	-0.2014	0.4948	0.5636	0.0851	0.1554	0.114	0.2502	0.248	-0.0052	0.5711	-0.0092	-0.3749	-0.1367	0.2388	0.5014	0.4705	0.0402	0.0273	0.5208	0.5137	0.3545	0.1824	0.0932	0.4129	0.1037	0.1035	0.3856	0.5891	0.5001	0.0688	0.5017	0	0	0.8442	0.3148	0	0.451	0.6898	0.2609	0.8708	0.227	0.0529	0	0	0.0768
Prochlorococcus_marinus(100)	1	1	1	1	1	1	-1	1	1	0	0	1	0	-1	0	0	0	1	0	-1	-1	0	-1	-1	1	-1	1	-1	0	1	1	-1	-1	1	-1	0	0	0	-1	0	0	0	0	1	1	0	0	0	0
Neisseria_unclassified(100)	-0.6983	-0.1993	0.0752	0.2007	0.3078	0.8184	0.8356	0.0282	0.7429	-1	0.8476	-0.5317	0.1835	0.9029	0.8534	0.532	0.372	0.4299	1	0.7894	-0.6682	-0.1313	0.854	0.3976	0.7296	0.4934	0.1735	0.9069	0.0454	0.2279	0.4999	0.0436	0.7317	0.0135	0.7529	0	-1	0	0.7817	-0.4486	0.379	0.9011	0.9877	0.9301	0.6128	0.419	0	0	0.9566
Acinetobacter_schindleri(100)	-0.4445	-0.0085	-0.1757	0.2244	-0.5647	0.802	0.7712	0.2775	-0.2206	-0.3192	0.1199	-0.1648	0.1479	0.7413	0.4984	0.6802	0.3028	0.6139	0.1117	0.7058	0.014	0.2299	0.638	0.4892	0.5901	-0.0635	0.068	0.5869	0.3331	0.8419	0.6471	0.4181	0.4977	-0.0128	0.4667	0	-1	0	0.574	0	0.297	0.2297	0.3619	0.4812	0.415	0.2072	0	0	-0.217
Gilliamella_s_bxid9399(100)	0.0028	-0.1934	0.0902	0.2011	0.1818	0.0512	0.0552	0.0438	-0.1263	0.1421	-0.1728	0.08	-0.1807	-0.0661	0.3525	0.2861	-0.0968	0.2291	-0.5878	0.307	0.1099	0.21	-0.2755	-0.0314	0.327	0.6569	0.1643	-0.0662	0.0902	0.2131	-0.0431	0.1087	0.0489	-0.1099	0.4453	0.7999	1	-0.4729	0.3746	-0.4202	0.0891	-0.3166	-0.4635	-0.5677	0.2207	0.3786	-1	1	-0.0425
Rhodococcus_qingshengii(100)	-0.6544	0.013	0.2305	-0.0875	-0.4939	0.7317	0.8028	0.1044	-0.2668	0.453	-0.4069	-0.0729	-0.4871	0.7828	-0.4898	0.2643	0.1163	0.594	0.106	0.7627	-0.3732	0.1348	0.7775	0.329	0.7863	0.077	0.3474	0.7659	0.1889	0.5711	0.5334	0.3198	0.5884	0.236	0.6716	0	0.9144	0.5352	0.6585	0	0.161	0.8246	0.5365	0.5798	0.2836	0.4111	0	0.1499	0.5245
Sphingomonas_paucimobilis(100)	-0.369	-0.2955	0.2501	-0.0818	-0.0963	-0.0262	0.1453	0.233	0.1946	-1	0.3495	-0.3496	0.352	0.1845	-0.1064	-0.4307	0	0.1905	1	-0.0571	-1	-0.2154	0.0804	0.1854	-0.0695	0.2963	0.2524	0.0329	-0.0506	0.1352	0.2718	0.2872	0.1175	0.3401	0.2215	0	-1	0	-0.4359	0	0.0968	0.2006	0.1079	0	-0.2422	0.0027	0	0	0.038
Vibrionimonas_magnilacihabitans(100)	-0.0551	-0.104	0.0415	0.1502	-0.0529	0.2123	0.4016	0.3124	0.1947	0.3023	0.0066	-0.0644	-0.0421	0.3787	-0.1669	0.2305	0.0754	-0.0259	-0.1237	0.3604	-0.0519	-0.1084	0.381	0.5292	0.2118	0.3006	0.036	0.522	0.0257	0.1887	0.1299	0.4121	0.1387	0.0507	0.225	0.9998	0	0.1538	0.1956	-0.9566	0.4524	0.484	0.3438	0.6052	0.2371	0.0481	0.1066	0.206	0.0317
Stenotrophomonas_maltophilia(100)	-0.6831	0.0871	0.2108	0.5701	0.0422	0.7293	0.7346	0.3055	0.0806	-0.5082	0.7346	0.0071	0.5537	0.7859	0.309	0.3546	0.9125	0.6191	0.7641	0.7517	0.0035	-0.2719	0.5619	0.2998	0.6342	0.266	0.1709	0.3938	-0.0109	0.6448	0.522	0.2094	0.3734	-0.1547	0.76	-1	-0.9998	1	0.7388	-1	0.1611	0.5939	0.5699	0.4041	0.3036	-0.3689	0	0.0551	0.7483
Lachnospiraceae_unclassified(100)	-0.532	0.2468	-0.308	-0.3247	-0.1347	0.774	0.824	0.4805	0.2517	-0.0926	0.8912	-0.003	-0.0216	0.816	0.4737	0.2342	-0.3042	0.432	0.1905	0.7138	-0.2242	0.2344	0.7962	0.5587	0.7509	0.0851	0.2562	0.6922	0.087	0.3174	0.492	0.7021	0.6795	0.273	0.7038	0	-0.4837	1	0.5046	-1	0.2791	0.7201	0.7159	0.2739	0.6092	0.3004	0.1296	-0.6884	0.3876
Sphingomonas_oligophenolica(100)	-0.3756	0.1665	-0.5238	0.0246	0.0875	0.5575	0.5908	0.5474	-0.0185	-0.0503	0.5719	0.2154	0.4799	0.576	0.3731	0.4765	0.4382	0.465	-0.3129	0.6404	0.405	0.3422	0.2978	0.2285	0.2861	-0.3575	0.7703	0.4269	0.0389	0.3996	0.5458	0.3205	0.0981	-0.2151	0.497	0	0	0.9112	0.2143	0	0.2213	0.6608	0.2688	0.9998	0.1329	-0.3335	0.1297	0	0.5277
Pararheinheimera_arenilitoris(100)	-0.7362	0.6154	0.3538	-0.9149	0.6187	0.9841	0.9505	0	-0.4541	0	-1	-0.2796	-0.3582	0.8255	0	0	0	-0.6915	0	0.6952	-1	0	0.9756	0.4183	0.9021	0.2745	1	0.886	-0.5906	-0.8926	0.4184	0.4715	0.7113	-0.9843	0.9215	0	0	0	0.3863	0	0.6276	1	0	0	0	1	0	0	0.4837
Hymenobacteraceae_unclassified(100)	-0.6075	-0.3388	-0.017	0.2266	-0.3668	0.6881	0.8526	-0.7071	0.1491	0	-0.5053	-0.6594	0.1643	0.8784	-0.2114	-0.8354	0.1053	0.5473	-0.6959	0.8544	-0.4468	-0.8327	0.6252	0.1961	0.5551	0.4975	-0.5259	0.6986	0.4874	0.8041	0.547	0.5754	-0.1897	-0.1616	0.8573	0	0	0	0.7143	0	0.0343	0.6023	1	0	0.2611	0.3219	0	-1	0.8107
Acinetobacter_bereziniae(100)	-0.7231	0.3454	-0.534	-0.0946	-0.5609	0.7601	0.7959	-0.1323	-0.0818	-1	0.0838	0.0387	0.2198	0.7697	-0.5276	0.0439	0.2454	0.7656	-0.2908	0.5097	0.3481	0.9927	0.3799	0.6457	0.2769	-0.7006	0.7218	0.6235	0.2682	0.8177	0.5049	0.8593	0.6165	-0.2033	0.5182	0	-1	-1	0.5565	0	0.1822	0	0.9055	0.8492	0.3203	-0.8986	0	0	0.382
Gemella_unclassified(100)	-0.842	0.2151	0.0411	0.2266	0.1361	0.9121	0.8775	0.719	-0.1318	-0.5	0.6092	-0.7718	0.6093	0.9132	0.7837	0.9817	0.2851	0.8352	-0.3327	0.7113	-0.06	-0.8566	0.8718	0.7251	0.814	-0.1514	0.3606	0.923	-0.3217	0.8357	0.5049	0.0718	0.9576	-0.1186	0.847	0	0	-1	0.483	0	0.1132	0.9887	0.9338	1	0.7423	0.0276	0	0	0.8775
Paracoccus_chinensis(100)	-0.3538	-0.3192	-0.2368	0.4574	-0.0235	0.3583	0.3252	-0.4397	-0.6551	0.7678	-0.3428	-0.1609	0.291	0.3585	-0.0897	0.7531	-0.1238	0.5428	-0.679	0.4759	0.3382	1	0.1382	0.4041	0.2972	-0.1153	0.2837	-0.1983	0.2667	0.4732	0.3003	0.6367	-0.0347	-0.4852	0.4453	0	-1	1	0.3371	0	0.3815	0	0.1699	0	0.6422	0.2377	0	0	0.3611
Ochrobactrum_anthropi(100)	-0.575	-0.337	-0.0398	-0.19	-0.1963	0.5606	0.5481	0.2966	0.1244	0.1693	0.3767	0.1651	-0.148	0.5732	-0.0378	-0.3516	0.2173	0.5496	-0.0092	0.6172	0.2232	-0.1293	0.4617	0.4365	0.2941	-0.4998	-0.1944	0.3928	0.297	0.287	0.5489	0.2033	0.2455	-0.3986	0.5765	-1	1	0.2539	0.5495	0	0.3851	0.0844	0.2048	0.4434	0.1616	-0.3786	1	0.4737	0.5213
Bacillus_wiedmannii(100)	-0.527	-0.3087	-0.17	0.0191	-0.0719	0.4798	0.5609	0.4047	0.4982	0.2274	0.3556	0.2464	-0.1327	0.57	0.7347	0.2519	0.4722	0.5636	0.4449	0.5331	0.4696	-0.5395	0.4844	0.1199	0.7773	-0.0789	-0.1721	0.4775	-0.3272	0.5296	0.5018	-0.0245	0.0962	-0.1251	0.6129	1	0	0.9979	0.5443	-0.5389	0.0977	0.1956	0.2207	0.595	0.0331	-0.2255	1	0	0.2326
Serratia_marcescens(100)	-0.8312	-0.0071	-0.2157	0.2672	0.5906	0.416	0.1176	1	0.8142	1	0	0.4696	0.4933	0.1254	-1	0	1	0.6934	1	0.2236	0.9554	-0.4124	-0.2642	-0.0367	0.0875	-0.9493	0.3438	-0.1305	-0.692	0.4729	0.0855	0.2255	-0.4729	-0.3372	0.0972	0	0	0	-0.2386	0	0.6288	-1	0.844	0	-0.0819	-0.7602	0	0	1
Frischella_s_bxid5399(100)	0.4703	-0.6075	0.4351	0.4159	0.6748	-0.3735	-0.5641	0.6748	0.4997	0	0.1645	0.0372	0.539	0.7738	0.6254	0	0.4978	0.7297	0	0.4491	0	0	-0.2433	0.1645	-1	0.8891	-0.8112	0.9366	-1	-1	-0.2424	0	0	-0.9863	-1	0	0	-1	-1	0	0	0	0	0	0	-1	0	0	0
Massilia_varians(100)	-0.0067	-0.6207	-0.0191	0.812	0.3731	-0.0113	0.0074	0.5246	0.5681	-1	-0.3533	0.4112	0.1791	0.069	0.4447	-0.4771	0.6135	-0.0865	0.9703	0.2305	1	0.5482	0.2986	0.1982	-0.1877	0.134	-0.5124	0.5364	0.8845	0.465	0.9755	-0.2203	-0.9652	0.0389	0.2487	0	0.9743	1	0.9443	0	-0.6862	0	0.932	1	-0.6927	-0.7832	0	-0.3474	0.2194
Corynebacterium_amycolatum(100)	-0.8265	0.2479	-0.7541	-0.5504	0.3836	0.8869	0.8758	0.0909	0.3457	-0.7837	1	0.3909	-0.3004	0.87	1	-1	0.9094	0.9025	1	0.8165	0.2067	0	0.8303	-0.0058	0.8404	-0.7151	0.8431	0.4036	-0.7205	0.9729	0.5404	-0.1088	0.4446	-0.8855	0.8605	0	0	0	0.5141	0	-0.064	0.7218	0.6128	0.0282	0.2288	-0.6922	0	0	0
Prolinoborus_fasciculus(100)	0.0002	0.0442	-0.2406	-0.3491	-0.4029	0.142	0.2198	0.1394	-0.2535	0.3272	-0.3384	0.4991	-0.5604	0.1486	-0.6225	-0.0163	-0.2581	0.4513	0.3145	0.1789	-0.0622	0.6503	0.1513	0.3763	-0.1524	-0.0061	0.4688	0.0327	-0.1073	0.0701	0.144	0.3304	0.1424	-0.1695	0.2474	0	0	-0.9587	0.1582	0	0.3983	0.0843	0.2915	-0.9811	0.2918	-0.0764	0	0	-0.7228
Curvibacter_s_bxid5464(100)	-0.3324	0.0143	-0.1928	0.1627	0.0103	0.2875	0.3924	-0.1909	-0.4288	-0.5314	0.4267	0.1431	0.3587	0.4292	-0.2091	0.8558	0.0685	0.3547	-0.3323	0.3425	0.5256	-0.4271	-0.1468	0.26	0.1952	-0.0881	-0.208	0.2511	0.2255	0.2816	0.1395	0.4295	0.3617	-0.2424	0.3348	0	0	0	0.2255	0	-0.2307	0.3454	0.1577	0	0.0132	-0.1983	0	-1	-0.1248
Enterobacterales_unclassified(100)	-0.8586	-0.399	0.867	0.5795	-0.8879	0.9319	0.9187	-0.85	0.2939	1	0	-0.307	0.6695	0.96	0.4404	0	0.3298	0.6686	0.6393	0.9471	0.899	-1	0.8074	0.8584	0.7425	-0.6906	-0.4537	-0.4722	-0.9241	0.7558	0.8082	0.4935	0.8755	-0.7117	0.9144	0	0	0	0.9647	0	0.6056	-1	0.4298	0	0.622	-0.5117	0	0	0.149
Brachybacterium_unclassified(100)	-0.4088	0.0621	0.4394	-0.1125	-0.228	0.6754	0.6312	0.3147	-0.5147	0	-0.9356	-0.3673	1	0.5396	-1	1	0.5091	0.3722	-0.2791	0.2023	1	-1	0.7863	0.3378	0.7243	-1	1	0.3849	-0.0975	0.756	0.6432	0.5772	0.731	0.3569	0.374	0	0	0	0.7205	0	0.0738	-1	0	0	1	0.9064	0	1	-1
Gilliamella_unclassified(100)	-0.3847	-0.0861	0.4337	0.4337	-0.2062	0.2693	0.3725	0.5571	0.6843	-0.392	0.7223	-0.2886	0.6773	0.3994	0.2805	-0.0971	0.5684	0.2867	0.7086	0.429	0.7025	0.631	0.1293	0.6911	0.2746	-0.266	0.2485	0.2758	0.1271	0.133	0.0559	0.3633	-0.23	-0.4404	0.3581	0.8789	-0.4575	0.6725	0.2066	0.8679	0.6919	0.4289	0.8811	-0.5275	0.2234	-0.1076	0	-1	0.2836
Rothia_mucilaginosa(100)	-0.8502	-0.2344	-0.394	-0.4415	-0.4681	0.7697	0.6948	0.0514	-0.2279	0.2244	0.1667	0.4351	-0.2377	0.8139	0.7694	0.708	0.4485	0.4272	-1	0.8723	-0.0542	0.9967	0.7269	0.0615	0.5784	-0.5263	0.0195	0.2715	0.2559	0.4596	0.5903	0.0368	0.2066	-0.676	0.6739	0	0	0	0.8626	0	0.2124	0.2729	0.3439	0.748	0.2826	-0.5542	0	0	0.8205
Paracoccus_unclassified(100)	-0.2973	-0.236	-0.1944	0.0621	-0.0236	0.5805	0.5587	0.4149	0.0797	0.5165	0.1597	0.0174	-0.002	0.6362	0.0587	0.2903	0.1139	0.2886	0.3801	0.4653	-0.4216	-0.2586	0.1755	0.1723	0.5778	-0.2091	0.4606	0.3024	0.0304	0.5095	0.6065	0.3749	0.1856	-0.1566	0.3968	-1	-1	1	-0.1028	0	0.2181	0.2874	0.3725	-0.5	0.5243	-0.0158	0	-1	0.1698
Altererythrobacter_dongtanensis(100)	-0.2315	0.0905	0.3874	-0.1722	-0.0609	0.23	0.6778	0.3141	0.4727	0.3247	0.2503	-0.3756	0.5673	0.6638	-0.4687	0	0.1957	0.0743	-1	0.6312	-0.4874	-0.5117	0.5113	0.8534	0.6551	0.6351	0.4721	0.6724	0.3489	0.8798	0.5166	0.8031	0.8917	0.3556	0.3952	0	0	1	0.4014	0	0.8816	0.9597	0.895	-0.2501	0.8712	0.6831	0	1	0.4221
Diaphorobacter_unclassified(100)	-0.7209	-0.9749	-0.329	-0.0387	-0.0799	0.5452	0.5413	-0.4084	-0.5499	1	-1	0.4591	0.7257	0.7091	1	0	0	0.1106	0	0.6546	1	0	0.7648	-0.3672	0.7281	-1	1	0.3215	0.1705	-0.002	0.2681	-0.4744	-0.3588	-0.2398	0.8738	0	0	0	0.9257	0	-0.1186	-1	-0.8078	0	0.2273	-1	0	0	1
Phaseolibacter_s_bxid5481(100)	-0.4091	-0.1922	-0.0361	-0.5236	0.0617	0.5243	0.5548	-0.0841	-0.8702	0.4517	0.3171	-0.4025	-0.5853	0.2635	-0.5047	0.0004	-0.4891	0.235	-0.2422	0.5104	-0.4399	0.2173	0.5806	0.7603	0.5018	-0.2229	0.0775	0.631	0.3779	0.1778	0.695	0.5174	0.6543	0.1344	0.4466	1	1	-1	0.5251	0	0.1924	-0.2502	0.8128	1	0.5199	0.2593	1	-1	0.2724
Staphylococcus_unclassified(100)	-0.1051	-0.0819	-0.1392	-0.0712	0.6226	0.2375	0.3924	0	0.9565	-0.18	0.2506	0.1267	0.7584	0.4983	0	1	0.5432	-0.0119	1	0.3834	-0.5486	0	0.6702	0.4858	0.3317	-0.0181	-0.3912	0.7576	-0.1644	0.6656	0.2783	0.2271	0.7125	0.0073	0.2425	0	0	0	0.6751	0	0.2231	0.6357	0.7959	1	0.7311	0.5099	0	0	0.2101
Nocardioides_unclassified(100)	-0.5649	0.0444	0.4088	0.4458	-0.5303	0.5857	0.5248	-0.4032	-0.3713	-0.2435	0.272	-0.2063	0.6257	0.4853	0.7029	-0.314	0.8889	0.3448	-0.1933	0.5146	0.6897	0.2606	0.5205	0.272	0.2383	-0.2041	0.6777	0.2909	-0.2138	0.3096	0.4926	0.666	0.418	-0.3239	0.6273	0	0	-0.1215	0.3015	0	0.0337	0.7542	0.2093	1	0.5911	-0.5116	1	0	0.3552
Altererythrobacter_troitsensis(100)	-0.865	0.2873	-0.3322	-0.2373	-0.3644	0.8644	0.9273	0.8187	0.3479	-0.9449	0.7235	-0.0003	0.4645	0.9197	0.9425	0.0916	0.7352	0.9649	1	0.859	0.3003	-0.0537	0.7612	0.4623	0.5533	-0.4463	0.4096	0.916	-0.974	0.9032	0.9205	-0.0776	0.0583	0.0371	0.9261	0	0	1	0.8285	0	0.5014	0.997	0.4152	1	0.1833	-0.6377	1	0	0.8403
Acinetobacter_nectaris(100)	0.0956	-0.0677	-0.0476	0.0228	-0.1333	-0.0204	0.0051	0.2881	0.0539	-0.2269	0.2805	0.1446	-0.1262	0.1028	0.4261	0.6887	-0.1442	0.0428	-0.6906	0.0302	-0.0229	0.4866	-0.1021	0.1143	-0.0671	-0.3341	0.1504	-0.1326	0.4096	-0.4196	-0.1	-0.3159	-0.0955	-0.1469	-0.1685	0	0	-1	0.0495	0	0.0491	0	-0.4474	0	-0.1411	-0.3243	0	0.9942	-0.0179
Moraxellaceae_unclassified(100)	-0.779	-0.2592	-0.2651	0.1449	-0.2043	0.7043	0.7227	0.2801	0.4186	0.5239	0.7955	-0.171	-0.0967	0.7858	0.6756	0.4557	0.8185	0.4806	0.3794	0.8149	0.7084	0.2906	0.5932	0.4412	0.5162	-0.3878	-0.2752	0.3323	-0.1623	0.7276	0.7517	0.3206	0.2194	-0.369	0.5532	0	0	0.9952	0.538	0	0.307	0.2459	0.5217	-1	0.4867	-0.1581	0	0.2382	0.578
Arsenophonus_nasoniae(100)	0.1995	-0.0096	0.3622	0.2304	0.1721	-0.2606	-0.1656	-0.3965	0.055	-0.2162	-0.5658	0.198	-0.1079	-0.1636	-0.0824	0.435	0.0465	-0.0544	0.3513	-0.0531	0.526	0.0429	-0.3413	0.3867	0.0662	-0.0111	0.2548	-0.065	-0.2878	-0.3977	-0.3679	0.2225	-0.1813	-0.2455	-0.232	0	1	0	0.2645	1	0.6198	0.6067	0.7261	0	0.0451	-0.0509	1	-0.6619	-0.2717
Gilliamella_apis(100)	0.0349	-0.0594	0.2905	0.0475	-0.0295	0.0775	0.1859	0.5074	0.0657	0.4776	-0.1244	-0.4706	0.0996	0.2263	-0.4085	0.6711	0.115	-0.386	0.1035	0.2704	-0.1313	-0.1025	0.1475	0.5555	0.2071	0.4737	0.3412	0.1218	0.0716	0.1431	0.3629	0.2063	0.1914	-0.0068	-0.2471	0	0	0	0.1855	-0.9916	0.5184	0.6606	0.6319	0.2916	0.7174	-0.0384	-1	0.4124	-0.1231
Dolosigranulum_pigrum(100)	-0.8833	-0.1765	-0.5883	-0.931	0.4967	0.6466	0.7515	0.9909	1	0.4196	1	-0.0263	-0.3387	0.8727	1	0	1	0.1771	0	0.9305	-0.9178	0	0.7248	0.0353	0.5425	-0.3653	0.7942	0.6071	-0.5251	-0.4309	0.8234	-0.1469	0.2857	-0.5695	0.9376	0	0	0	0.8475	0	0.5219	0.5075	0.8601	0	0.6947	1	0	0	0.7101
Bifidobacterium_unclassified(100)	-0.0661	-0.16	-0.0991	-0.0546	-0.149	0.3196	0.2023	0.2392	0.5893	0.3512	0.2038	0.3892	0.2483	0.6012	0.8516	0.9836	0.0766	0.0665	0.3424	0.2783	0.1231	0.2408	0.2589	0.278	0.6935	0.1261	0.3543	0.471	0.3673	0.4419	0.1136	0.3397	0.7915	-0.5278	0.5442	0	0	0.8094	0.5386	0	-0.0775	1	0.9243	0	0.7479	-0.7176	0	0	0.5812
Cloacibacterium_normanense(100)	-0.2208	0.3782	0.1019	0.4089	-0.5283	0.3569	0.5298	0.1946	0.411	-0.1641	-0.009	0.4702	-0.3821	0.4281	-0.4399	0	-0.5126	0.0255	0.9767	0.3271	-0.0609	-0.0865	0.6061	0.266	0.4153	0.0969	0.3533	0.6496	-0.0981	0.2352	0.6009	-0.0909	0.6468	0.1741	0.2179	0	-1	0	0.6083	0	0.609	0.5834	0.437	0	0.5017	0.1492	0	0	0.6126
Lactobacillus_curvatus(100)	0	0	0	0	0	0	0	0	0	0	0	0	0	0	0	0	0	0	0	0	0	0	0	0	0	0	0	0	0	0	0	0	0	0	0	0	0	0	0	0	0	0	0	0	0	0	0	0	0
Novosphingobium_lindaniclasticum(100)	1	1	-1	1	0	-1	-1	1	0	0	0	1	0	-1	1	0	0	-1	1	-1	0	0	-1	-1	-1	0	0	-1	0	-1	-1	-1	1	0	-1	0	0	0	-1	0	-1	0	0	0	-1	0	0	0	0
Actinobacteria_unclassified(100)	-0.3998	-0.0411	0.0883	-0.4664	-0.3823	0.6685	0.7288	0.3894	-0.0572	-0.0979	0.1529	0.3268	-0.304	0.6271	0.6962	0.9981	-0.0476	0.4735	0.0952	0.6371	0.167	0.0126	0.4674	0.4947	0.7875	-0.0518	0.2276	0.4245	-0.0904	0.4427	0.3483	0.0982	0.604	-0.2599	0.6411	0	0.4995	-0.5	0.8448	0	0.2173	0.9236	0.6032	0	0.3053	-0.1054	0.5693	-1	0.8326
Agathobacter_rectale(100)	0	0	0	0	0	0	0	0	0	0	0	0	0	0	0	0	0	0	0	0	0	0	0	0	0	0	0	0	0	0	0	0	0	0	0	0	0	0	0	0	0	0	0	0	0	0	0	0	0
Peredibacter_starrii(100)	-0.0996	-0.0604	0.3547	0.29	-0.5644	0.3862	0.4371	-0.1863	-0.5983	0.685	-0.6966	0.1758	0.4156	0.3755	-0.0145	0.9101	-0.21	0.0128	0.1587	0.2048	-0.4468	0.2979	0.5789	0.2466	0.2217	-0.463	0.8998	0.3955	0.4166	0.3574	0.4239	0.3385	0.3086	0.2451	0.3175	0	0	0	-0.3659	0	0.4238	0.1112	0.5774	1	0.3665	0.0094	0	0	0.3951
Microbacteriaceae_unclassified(100)	-0.5279	0.1023	-0.3207	0.1624	-0.3821	0.463	0.5987	0.1684	-0.5866	-0.119	-0.0801	0.2151	-0.003	0.5621	0.2071	0.0772	-0.1666	0.6045	0.354	0.5259	0.3658	-0.6716	0.4726	0.4266	0.6784	-0.3969	-0.1617	0.3004	-0.0365	0.2141	0.2926	0.6519	0.1235	-0.4988	0.4467	0	1	-1	0.4002	0.4011	0.0507	0.1651	-0.0851	0	0.4712	-0.1023	1	1	0.0308
Streptomyces_sampsonii(100)	-0.9623	0.4215	-0.7643	-0.9139	-0.4931	0.9886	0.9741	0	0.6422	0	-1	-0.9476	-0.2479	0.9906	1	0	1	0.5041	0	0.9912	-1	0	0.9979	0.8879	0.9933	-0.9994	0.6691	0.5662	-0.585	-1	0.6075	0.9803	0.812	-0.6796	0.9813	0	0	0	0.9136	0	0.5229	1	1	0	0.9867	-0.8725	0	0	0.9924
Kineococcus_radiotolerans(100)	-0.4228	-0.8259	0.1898	-0.8232	0.1275	0.4726	0.5026	-1	1	0	1	-0.3989	1	0.4913	-0.4807	-0.9744	1	0.2175	0	0.6068	0	1	0.6551	-1	0.6818	1	1	0.6356	0.9929	1	0.6818	-1	-0.251	1	0.2104	0	0	1	1	0	-1	0	-1	0	-1	0	0	0	1
Aeromonas_media(100)	0.2261	-0.0925	0.4328	-0.1984	-0.4751	0.1357	0.3131	0.097	-0.0701	0.3756	-0.1825	-0.259	-0.2652	0.3244	-0.9025	-0.0077	-0.5494	-0.1126	-0.2853	0.1896	-0.3932	-0.6752	0.4485	0.4156	0.4778	0.5192	-0.049	0.3173	-0.0481	-0.2175	0.172	0.3962	0.2645	0.1176	0.1594	0	1	-0.1955	0.3846	-1	0.2313	0.202	0.3398	0.9085	0.5552	0.504	1	0.3907	0.3397
Devosia_humi(100)	0.1152	0.2386	0.226	0.3957	0.3561	-0.1643	0.2788	0.1206	0.2074	-0.6604	0.1863	-0.1739	-0.1781	0.0645	0.0232	-0.1057	0.1887	-0.087	-0.169	0.2016	0.226	0.0075	0.0641	-0.0003	-0.2093	0.5174	-0.4998	0.3456	-0.3205	-0.0896	0.3588	0.3255	0.6135	-0.6095	0.2897	0	0	0.8212	0.4446	0	0.1982	0	0.2662	0	0.0988	-0.5484	0	0	0.681
Peptoniphilus_gorbachii(100)	-0.0167	0.1353	0.5053	0.6241	0.7019	-0.1183	-0.0759	-1	0.7207	0.3199	1	-0.2703	0.5831	0.0229	-1	0	0.8763	-0.271	0	-0.2179	0.0511	0.586	-0.1156	0.5479	-0.4554	0.6367	0.4501	0.4421	-0.4786	-0.2855	-0.343	0.146	0.3848	0.751	0.256	0	0	1	-0.0492	0	0.3792	0.8868	0.7544	0	0.6985	0.6963	0	0	-1
Acidovorax_temperans(100)	-0.0134	0.1815	0.5283	0.6707	-0.5001	0.4701	0.7169	-0.1585	0.3222	0.8885	-0.9394	-0.5691	-0.3655	0.7908	0.0774	0.6888	-0.1065	-0.0578	0.9662	0.5461	-0.039	-0.2357	0.7046	0.6912	0.407	0.1085	0.7557	0.7836	0.1457	-0.0882	0.6023	0.7832	0.8089	0.5447	0.37	0	0	0	0.2153	0	0.475	0.7795	0.3407	0	0.5338	0.3639	0	0	0.2146
Enterococcus_unclassified(100)	-1	1	-1	-1	-1	1	1	0	0	0	0	1	0	1	0	1	1	1	0	1	0	0	0	1	1	0	1	1	0	1	0	1	0	0	1	0	0	0	1	0	0	0	1	0	0	0	0	0	0
Bacteroidia_unclassified(100)	-0.0146	0.3904	0.0051	-0.3351	-0.2142	0.3283	0.5234	0.2233	-0.1018	-0.4605	-0.1627	0.2116	-0.1462	0.4813	-0.9977	-0.667	-0.09	0.0338	-1	0.381	-0.1097	-0.532	0.4148	-0.0378	-0.0071	0.0553	-0.1992	0.1812	-0.4043	0.4624	0.5358	0.3822	0.0226	-0.4227	0.6234	0	-1	0	0.4207	-1	0.0172	-0.439	-0.474	-1	-0.3701	-0.8948	-0.9864	0	0.5285
Granulicatella_elegans(100)	-0.6327	0.5234	-0.5146	-0.3465	-0.0189	0.5876	0.5182	0.7408	0.1098	-0.542	0.7246	0.6012	-0.4191	0.4581	0.7195	0.1958	0.3602	0.793	0.5683	0.5627	0.5645	0.5523	0.4504	-0.2303	0.2398	-0.0645	-0.3772	0.2546	-0.5963	0.7507	0.5102	-0.4803	-0.2737	-0.7341	0.6677	0	-0.8078	1	0.6713	0	0.1421	0.7771	-0.2241	0	-0.2499	-0.6498	0	-1	1
Arthrobacter_crystallopoietes(100)	0	0	0	0	0	0	0	0	0	0	0	0	0	0	0	0	0	0	0	0	0	0	0	0	0	0	0	0	0	0	0	0	0	0	0	0	0	0	0	0	0	0	0	0	0	0	0	0	0
Gemmobacter_aquaticus(100)	-0.4021	0.4558	0.3319	0.499	-0.1509	0.3595	0.6234	0.4518	0.2194	-0.3824	0.5695	0.1292	-0.0572	0.6503	-0.7016	-0.7679	-0.3799	0.478	0.6471	0.3777	0.0582	0.1209	0.4255	0.4418	0.4183	0.4057	0.3602	0.3687	-0.235	-0.1492	0.3117	0.517	0.4305	0.4835	0.5186	0	0	0	0.4764	0	0.4419	0.6989	0.4771	0.9969	0.4589	0.4504	0	0.9901	0.278
Sphingobacterium_ginsenosidimutans(100)	-1	-1	-1	1	1	1	1	-1	1	0	0	1	1	1	0	0	0	1	0	1	0	0	-1	-1	-1	0	0	-1	-1	1	1	1	-1	-1	1	0	0	0	1	0	-1	0	0	0	-1	-1	0	0	0
Porphyromonas_pasteri(100)	-0.6468	-0.0373	0.7506	0.6495	-0.0265	0.7317	0.642	-0.9814	-0.0296	-0.682	0.938	-0.3941	0.9731	0.7438	-1	-1	-1	0.3453	0	0.4034	-0.1808	0	0.6698	0.3621	0.528	-1	-0.5642	0.5403	1	0.578	0.2427	-0.1266	0.9968	0.0536	0.7258	0	0	0	0.5082	1	0.127	1	1	1	0.5683	-1	0	0	0
Cellulomonas_unclassified(100)	0.0746	-0.3382	0.5685	0.5099	-0.2488	-0.1746	0.2781	0.5716	0.9485	-0.5513	0.603	0.0943	0.7792	0.1161	-0.4507	0	0.9698	-0.0189	0	0.0619	0.8089	0	-0.3365	0.2262	0.4164	-0.324	0.8458	0.0768	-0.1409	-0.2366	-0.1287	0.2383	0.2804	-0.1746	-0.0847	0	0	0	0.0235	0	0.0577	0.6126	0.6108	0	-0.4103	0.0221	0	0	-0.2337
Bosea_massiliensis(100)	-0.6236	-0.3528	-0.7893	-0.2848	-0.4874	0.6172	0.7444	0.2401	-0.5361	0	1	-0.5186	0.2663	0.8095	0.9611	1	0	0.4047	0	0.7441	0.0483	0.3036	0.7862	0.7463	0.6737	0	0.2283	0.8141	-0.0798	-0.1011	0.6381	0.5911	0.8733	0.0388	0.8589	0	0	0	0.681	-1	0.8684	0.8848	0	0	0.9872	0	0	0	0.6733
Aquabacterium_fontiphilum(100)	-0.3071	0.5396	0.0815	-0.2472	-0.3739	0.7078	0.8535	-0.3849	-0.5164	-0.3351	-0.4568	-0.3108	-0.3319	0.8673	-0.8161	-1	-0.3768	0.4286	-0.7826	0.7891	-0.6622	-0.9994	0.6248	0.5473	0.8189	-0.246	0.1764	0.6859	-0.0926	-0.0007	0.5602	0.6014	0.6471	0.1137	0.8544	0	0	0	0.3654	0	0.3993	0.7538	0.7656	1	0.6323	0.3583	0	0	0.7561
Hymenobacter_unclassified(100)	-0.7453	-0.2446	-0.364	0.114	0.5495	0.4968	0.0063	0.3948	-0.0353	-0.2934	-0.8655	-0.155	0.5219	-0.0409	-0.0582	-0.9873	0.3394	0.5666	-1	0.3405	0.1609	0	-0.0186	-0.4635	0.0952	-0.6915	-1	-0.4694	-0.3156	0.7606	0.021	-0.4487	-0.7383	-0.7982	0.099	0	0	-0.68	-0.2415	0	-0.5208	0.2216	-0.4678	1	-0.6585	-0.998	0	0	0.3893
Micrococcales_unclassified(100)	0.0464	0.6421	0.0286	-0.241	0.7076	0.1633	0.3919	-0.0358	0.7659	0	-0.5	0.0018	-0.2928	0.4209	0.4791	0	0.2764	0.1443	1	0.1204	0.8379	-1	0.5596	0.1894	0.067	-0.1101	0.7876	0.2721	-0.6456	-0.3747	0.1343	0.281	0.3927	0.1644	0.5553	0	0	0	0.1714	0	0.3363	-1	0.0043	0	0.3097	-0.289	0	0	1
Aquabacterium_unclassified(100)	-0.3391	0.0774	0.1444	0.1469	-0.1241	0.4701	0.5485	-0.1665	0.0114	0.9639	-0.2202	0.1982	0.0525	0.5748	-1	0.8005	-0.2489	0.315	0.4103	0.6665	-0.0568	0.9843	0.3814	0.6025	-0.065	0.4531	0.7564	0.1626	0.5043	-0.0225	0.5232	0.6697	0.3005	0.1462	0.1932	0	0	0	0.4826	0	0.6753	0.3894	0.4167	0	0.8591	0.8187	0	0	0.5378
Streptococcus_sanguinis(100)	-0.7066	-0.4405	0.3762	0.1949	-0.4769	0.4234	0.541	0.3858	-0.6945	-0.4498	1	-0.9981	-0.4229	0.747	1	0.7784	-0.4084	0.2253	-0.7876	0.7044	-0.789	-1	0.6078	0.4834	0.0243	-0.8288	-0.5795	0.3406	0.1992	0.2688	-0.0622	-0.3691	0.663	-0.442	0.5358	0	0	0	0.8715	1	0.4427	0.9304	0.8795	1	-0.0897	-0.635	0	0	-0.3575
Brevundimonas_vesicularis(100)	-0.4626	-0.7307	-0.6344	-0.7736	0.1834	0.4303	0.5229	-0.031	-0.2376	-1	0.865	-0.4605	0.6523	0.5231	0.077	0.0238	0.6866	0.2899	0	0.6143	0.9564	0	0.3059	-0.1456	0.2379	-1	0.9765	-0.2008	-0.1553	0.3595	0.7384	0.0423	0.484	-0.676	0.5442	0	0	0	0.7249	0	-0.2226	0.9197	-0.0016	0	-0.9999	-0.4397	0	0	0.9094
Oceanobacillus_unclassified(100)	-0.924	0.6288	0.0921	-0.001	-0.5815	0.9534	0.9808	0	0.6677	0	0	-0.4067	1	0.9514	0	1	0	0.8265	0	0.9816	0	0.4028	0.943	0.8472	0.8723	-0.3337	0.7231	0.9783	0.1458	0.9827	0.8977	0.6696	0.9829	-0.7245	0.7842	0	0	0	0.9992	0	0.9957	0	1	0	0.7091	-0.2802	0	-1	1
Oxalobacteraceae_unclassified(100)	-0.296	0.0508	0.4282	0.3888	-0.2214	0.4546	0.6536	-0.8083	0.6473	-0.4357	0.2579	-0.5679	0.7363	0.5187	0.3945	-1	0.147	0.514	0.4976	0.2888	0.3687	0.1748	0.5288	0.5209	0.5215	0.5503	0.1424	0.4873	-0.0766	0.5328	0.3822	0.1601	0.1975	-0.0138	0.5493	0	-0.0398	0	0.3791	0	0.3993	0	0.7421	0	0.4803	0.6804	-1	-0.5	0.4049
Acinetobacter_johnsonii(100)	-0.4599	-0.1446	-0.6329	-0.0517	-0.05	0.8797	0.7866	0.668	-0.2975	0.585	-0.5858	0.1571	0.778	0.6535	-0.9257	-0.9611	0.8783	0.1248	-0.2775	0.3671	0.9525	-1	0.7611	-0.0351	0.7352	-0.4392	0.4219	0.5455	0.1903	0.5526	0.6069	0.2052	0.3973	-0.331	0.5146	0	0	-1	-0.0753	0	-0.1093	0.1667	0.3999	0	0.04	-0.3456	0	0	0.2453
Dietzia_lutea(100)	-1	-1	-1	-1	0	1	1	0	0	0	0	-1	-1	1	1	0	0	1	0	1	0	0	0	1	1	0	1	1	-1	1	1	1	1	-1	1	0	0	0	0	0	1	1	0	0	1	0	0	0	0
Leuconostoc_mesenteroides(100)	0	0	0	0	0	0	0	0	0	0	0	0	0	0	0	0	0	0	0	0	0	0	0	0	0	0	0	0	0	0	0	0	0	0	0	0	0	0	0	0	0	0	0	0	0	0	0	0	0
Corynebacterium_xerosis(100)	-0.8059	0.5911	-0.5506	-0.6604	-0.2332	0.9612	0.9044	-0.1199	-0.4463	-0.7785	-0.2602	0.6095	-0.7539	0.8351	-0.354	0	-0.1099	0.823	-0.5641	0.771	-0.2013	-0.328	0.8294	0.268	0.8973	-0.7089	-0.186	0.618	-0.4189	0.9278	0.4095	-0.0064	0.7128	-0.6111	0.8128	0	0.6517	-1	0.8936	0	0.3997	0	-0.1066	0	0.5964	-0.593	0	0	0.0932
Corynebacterium_minutissimum(100)	-0.8277	-0.6394	0.4039	0.9221	0.6006	0.9502	0.6868	-1	0	-0.5	0	0.4506	0.952	0.8908	1	1	0	0.808	0	0.6749	-1	0	0.7972	-0.0998	0.4757	1	1	0.7428	1	0.9061	-0.0753	-0.5009	0.4922	0.0454	0.9586	0	0	0	0.6831	0	-0.4268	1	0.6743	1	-0.9872	0.3278	0	0	0
Blastococcus_aggregatus(100)	-0.2651	0.3723	0.1234	-0.3021	-0.1249	-0.0585	-0.1449	-0.7797	0.1991	-0.4932	-0.8133	-0.1034	0.7332	-0.1452	0.5599	-0.7266	0	0.2327	-1	-0.2366	0.6948	-0.8612	-0.0066	-0.42	-0.1057	-0.0238	0.3293	-0.2532	-0.5435	-0.0524	-0.1149	-0.4944	-0.5906	0.2057	-0.0127	0	0	0	-0.286	0	-0.5258	-0.8972	-0.4124	0	-0.5779	-0.4793	0	0	0.4177
Granulicatella_adiacens(100)	-0.5972	0.0385	-0.1138	0.2743	0.117	0.5149	0.2465	0.9947	-0.3041	-0.7132	0	-0.5261	0.7063	0.3337	0	0	0.1521	0.6294	-1	0.3581	-0.7859	1	0.2973	-0.3396	0.3266	-0.0216	-0.4115	0.2861	0.5163	0.7138	0.2158	-0.6341	0.3048	-0.2961	0.2478	0	0	0	-0.0935	0	-0.3567	0.6439	0.6942	1	-0.868	-0.2899	0	0	0
Bifidobacterium_indicum(100)	0.0676	0.6284	-0.3005	-0.3443	0.1249	-0.1834	-0.3042	-0.5874	0.1504	0	-0.671	0.018	-0.0912	-0.2464	-0.9435	0.969	-1	-0.0915	-0.0019	-0.672	-0.2243	0.3743	-0.5645	-0.2165	0.0105	-0.5247	-0.0441	-0.5766	0.7839	-0.1314	-0.5426	-0.5868	-0.765	0.7678	-0.2445	1	0.9139	-1	-0.5424	-1	-0.3571	-0.0302	-0.6991	0	-0.7027	0.7431	0	1	-0.4633
Streptococcus_unclassified(100)	-0.5685	0.021	-0.0278	-0.6763	-0.5036	0.435	0.4853	0.9183	0.5586	0	0.495	-0.6363	-0.1881	0.5965	0.1825	0.3672	0.2293	0.7352	0.8704	0.7493	0.7595	-0.7804	0.5455	0.3947	-0.1277	-0.5635	0.0051	0.5737	-0.2849	0.2944	0.3658	0.3366	-0.1466	-0.2634	0.3666	0	1	0	0.4957	0	-0.3801	-0.9189	0.9372	1	-0.3383	0.041	0	0.9381	0.7639
Variovorax_unclassified(100)	-0.2428	0.1179	0.163	-0.1473	-0.4895	0.1974	0.5038	0.1818	-0.3454	1	0.2242	0.3318	-0.9451	0.4727	0.9999	0	-0.3556	0.2707	0.1679	0.3889	-0.2336	-0.0066	0.6042	0.425	-0.0714	0.3552	0.3165	0.2828	-0.6618	-0.2063	0.2325	0.0231	0.3992	-0.3603	0.4799	0	-1	0	0.2973	0	0.9303	0.6626	0.867	0	0.3256	0.0917	0	0	-0.0533
Negativicutes_unclassified(100)	-0.7688	0.7221	-0.0641	-0.3167	0.9334	0.8136	0.8744	0.2042	0.5753	0	0.7597	-0.8107	0.6573	0.9089	0.6369	0.3007	-0.3007	0.8431	-0.8389	0.7632	-0.3581	-0.5155	0.7229	0.8094	0.6031	-0.323	0.1362	0.7288	-0.2312	0.5883	0.2661	-0.1517	0.8783	0.0169	0.6929	0	0	-0.2801	-0.2261	1	-0.4898	0.9416	1	1	0.4794	0.9712	0	0	0.7945
Geodermatophilaceae_unclassified(100)	0.2758	-0.2472	-0.2674	0.2696	0.2443	-0.1906	-0.3914	-0.6721	0.5991	0.3239	-0.7717	-0.0149	0.1811	-0.3612	-1	-0.7143	-0.1357	-0.1457	-1	-0.0734	0.9159	0	-0.3551	0.087	-0.2171	0.1855	0.8505	-0.3203	0.3364	0.6167	-0.2033	0.0376	-0.3233	0.0091	-0.2595	0	0	0	-0.2211	0	0.3499	-0.0836	-0.3668	1	-0.0955	0.0141	0	0	-0.3847
Cyanobacteria_unclassified(100)	-0.716	0.7309	-0.9253	-1	1	-0.3191	0.9572	0.9789	0.3371	0	1	-1	-1	0.8286	0	-0.7528	0	-0.82	-1	0.9996	1	0	0.6727	-0.5421	0.8891	-1	-0.7164	0.9661	-0.9173	1	0.9706	-0.8342	-0.5848	-0.8149	0.3889	0	0	0	0.8096	0	-0.7682	1	0.5344	0	1	-1	0	0	0.1837
Novosphingobium_unclassified(100)	0.9114	-0.882	0.7214	0.1552	0.4386	-0.9157	-0.9073	0	0.9998	0	-1	0.9973	0.0144	-0.815	-1	-0.7713	0.9944	-0.9433	0	-0.8003	0.7325	1	-0.8731	-0.7409	-0.9504	0.7323	0.6821	-0.5837	-0.1987	0.9961	-0.29	0.0195	-0.3737	0.59	-0.9443	0	0	0	-0.9912	0	0.3575	0	-0.5985	0	-0.997	-0.1555	0	0	-1
Rhizobium_salinitolerans(100)	0.2072	-0.0321	0.7095	0.4728	-0.4077	0.0398	0.5668	-0.7176	-0.3613	0.8	-0.1062	-0.0117	-0.7436	0.5965	-0.4786	0	-0.4824	-0.5123	1	-0.1179	-0.2794	0.3807	0.6094	0.5862	-0.2128	0.4149	0.8104	0.605	0.3343	-0.3809	0.3414	0.7577	0.8166	0.8237	0.1692	0	0	0	0.2504	0	0.6169	0.8595	0.6959	0	0.5695	0.6248	0	0	-0.519
Corynebacterium_s_bxid5397(100)	-0.9719	-1	-0.8121	-0.7813	0.6197	0.9819	0.9859	0	1	0.6879	-1	1	0.4359	0.9154	0	0	1	0.9439	0	0.9953	1	0	0.8292	0.9806	0.9127	1	-0.9749	0.8539	-1	0.983	0.9777	0.8682	1	-1	0.936	0	0	0	0.9925	0	0.9957	0	0.0615	0	0.9417	1	0	0	0
Xanthobacteraceae_unclassified(100)	-0.6244	-0.3888	0.1559	0.2433	-0.6038	0.6712	0.5532	-0.3585	-0.0171	0.8747	0	-0.2987	0.4037	0.3676	0.6009	0	1	0.6105	0	0.4284	0.9981	-1	-0.2014	0.4047	0.3676	-0.3733	-0.442	0.5126	0.6787	0.6105	0.007	0.4171	-0.2859	-0.2507	0.5429	0	0	0	0.0276	0	0.3153	0	-0.8647	0.6963	0.3788	-0.5	0	0	-0.5921
Burkholderia_unclassified(100)	-0.6886	0.1364	-0.4886	-0.0603	-0.3567	0.635	0.7824	0.978	0.6479	0	0.3832	-0.0843	0.2586	0.8296	0.5892	0.5	0.3623	0.2909	1	0.7751	0.8842	1	0.7882	0.5854	0.5149	-0.7961	-0.1883	0.2918	-0.6366	0.7753	0.689	0.4693	-0.122	-0.4238	0.779	1	0	0	0.6176	0	0.1661	-0.0345	0.9076	1	0.7599	-0.4119	0	0	0.4008
Sphingobacterium_mucilaginosum(100)	-1	-1	-1	-1	1	1	1	0	0	0	0	-1	0	1	0	-1	0	1	0	1	0	0	1	0	-1	0	0	1	1	1	1	0	0	0	1	0	0	0	1	0	0	0	0	0	0	0	0	0	0
Methyloversatilis_discipulorum(100)	-0.5991	-0.1432	-0.1512	0.1563	-0.2864	0.7284	0.7735	-0.7285	0.7723	1	0.9999	0.4862	0.212	0.834	0.9102	1	0.7313	0.6962	1	0.6786	0.7923	0.1458	0.7006	0.9057	0.6354	-0.8051	-0.946	0.2795	0.3393	0.7152	0.096	0.9053	0.3122	-0.0625	0.6899	0	0	0	0.6319	0	0.5549	0	0.6153	0	0.3306	-0.5382	0	0	-0.1275
Limosilactobacillus_unclassified(100)	1	1	-1	-1	0	-1	-1	0	0	0	0	-1	-1	-1	0	0	0	-1	0	-1	0	0	-1	1	-1	1	-1	1	-1	0	-1	1	1	1	1	0	0	0	-1	0	0	0	0	0	-1	0	0	0	0
Cutibacterium_granulosum(100)	-0.3254	0.0901	0.604	0.1152	0.0446	0.275	0.3416	0.0814	-0.1961	-0.8875	1	0.4674	0.5592	0.2922	0.992	0.7893	0.0743	0.1597	0.2047	0.1256	0.0746	0	0.3647	0.064	0.4324	0.2731	0.6691	0.6761	-0.0449	0.0264	0.2257	0.2119	0.7479	-0.2944	0.7651	0	0	0	0.2186	0	-0.3085	0.7546	0.5199	0.6497	0.4773	-0.1342	0	-1	0.4462
Modestobacter_altitudinis(100)	-1	-1	-1	1	1	-1	-1	0	1	0	0	1	-1	1	0	0	0	-1	1	-1	0	-1	-1	-1	-1	0	-1	-1	1	-1	-1	1	0	1	-1	0	0	0	-1	0	0	0	-1	0	-1	1	0	0	0
Deinococcus_actinosclerus(100)	-0.8823	-0.5766	-0.7143	-0.0868	0.1012	0.602	0.5493	-0.4668	-0.328	0.5112	0.0425	0.3625	0.074	0.5875	-0.7608	1	0.1874	0.897	1	0.5683	-0.1237	0.0622	0.3175	0.2693	0.6486	-0.5277	0.9752	0.6605	-0.0799	0.8507	0.5701	0.3872	0.1373	-0.3603	0.5594	0	0	0	0.2778	0	0.2384	-0.6727	0.3649	0	0.3016	-0.7727	0	0	0.6483
Staphylococcus_warneri(100)	-0.657	-0.5154	-0.9802	-1	-1	0.9313	0.9996	0	0	0	0	1	-1	0.9995	0	0	0	0.7921	0	0.9193	0	1	0.9995	0.9183	0.9181	1	0	0.7701	1	0.8954	0.979	0.9552	1	1	0.8626	0	0	0	1	0	0.5733	0	0	0	1	0	-1	0	0
Rothia_endophytica(100)	-1	1	1	1	1	1	1	0	1	0	0	1	0	1	0	0	0	1	0	1	0	0	1	1	1	1	1	1	1	0	1	0	1	1	1	0	0	0	1	0	1	1	0	0	1	1	0	0	0
Micromonosporaceae_unclassified(100)	1	1	1	-1	1	-1	-1	-1	1	0	-1	1	-1	-1	-1	-1	1	-1	0	-1	0	1	-1	-1	-1	1	0	-1	1	0	-1	-1	-1	0	-1	0	0	1	0	0	-1	0	-1	0	-1	1	0	0	0
Geodermatophilus_siccatus(100)	-0.3056	-0.1693	0.0711	-0.2406	0.0163	0.4834	0.585	-0.8242	-0.2042	0	0	0.7214	-0.5798	0.6393	1	0	1	0.5512	1	0.4964	0	0	0.5451	0.3261	-0.238	0.4275	0.867	0.3387	-0.5132	-0.4914	-0.0958	0.1766	0.1269	-0.2236	0.527	0	0	0	0.5176	0	0.342	0.6563	0.6599	0	0.8908	0.0232	0	0	-1
Microbacterium_unclassified(100)	0.0306	-0.6011	0.9886	0.5984	-0.9331	-0.9464	0.6594	1	-0.0911	0	0	-0.9987	-0.7436	0.1772	1	0	0	-0.9756	0	0.6586	0	0	0.9916	0.2212	0.9939	0	0	0.9997	0.4619	-0.8936	-0.5502	-0.9111	0.9745	0.6339	-0.0294	0	0	0	0.0552	0	-0.7668	-1	0.4081	0	-0.4642	0.6437	0	0	0
Veillonella_parvula(100)	-0.8243	0.9018	-0.4913	-0.0957	0.7368	0.8912	0.8358	0	-0.8705	-0.8348	1	-0.2319	-0.084	0.7908	1	0.7709	-0.3525	0.8411	0	0.3174	-0.7345	-1	0.7313	0.4869	0.7521	0.2095	-0.1857	0.5841	-0.8142	0.9874	0.2555	-0.7915	0.7364	0.7294	0.7497	0	0	0	0.985	1	0.6314	1	0.8073	0.7232	1	0.6792	0	0	1
Limimaricola_unclassified(100)	-0.6342	-0.1995	0.1509	0.3519	0.6988	0.7076	0.8633	0.9373	1	0.2091	1	0.0288	0.9947	0.8645	-1	0	-0.1023	0.9275	0	0.8028	-1	0.8104	0.6169	0.7004	0.6003	-0.5082	0.8856	0.6615	-0.3598	0.5223	0.9172	0.946	0.1401	-0.0005	0.9224	0	0	1	0.9069	0	0.544	0.2299	0.6462	-1	0.7944	0.0759	0	1	0.9251
Microvirga_unclassified(100)	0.5027	0.4154	0.1945	-0.5329	0.3292	0.1648	0.3722	0.1083	0.7076	0.9243	0.6263	-0.6055	-0.3401	0.2679	0.9429	-1	0.7595	0.1502	-1	0.1143	0.2039	0.8257	0.2511	0.2547	0.2212	0.0177	0.9318	0.455	-0.1677	0.2445	0.2864	0.5982	0.8973	0.3214	-0.0846	0	1	0	0.4142	0	0.1616	0.9975	0.0467	-1	-0.1737	0.5063	0	-0.5476	-0.9107
Comamonas_terrigena(100)	0	0	0	0	0	0	0	0	0	0	0	0	0	0	0	0	0	0	0	0	0	0	0	0	0	0	0	0	0	0	0	0	0	0	0	0	0	0	0	0	0	0	0	0	0	0	0	0	0
Brevundimonas_vancanneytii(100)	-0.8579	-0.6155	0.0961	0.6366	-0.753	0.8335	0.9266	0.8788	-1	0	1	-0.5415	0.955	0.9762	0	1	-0.7345	0.7569	1	0.9676	-0.1703	-1	0.9799	-0.055	0.9142	-0.1163	0.124	0.7861	0.4555	0.9985	0.7254	-0.0266	0.1121	-0.2571	0.805	0	0	0	0.9775	-1	-0.0574	0.9812	0.9383	0	0.6196	0.8928	0	0	0.866
Enterobacter_unclassified(100)	0.0611	0.4963	-0.0429	-0.3251	-0.4836	0.2721	0.0442	0.3904	-0.3341	0	-0.7731	0.1768	-0.3369	0.0819	-0.0457	0.1767	0.5349	0.0085	-0.8305	0.2828	-0.258	0.8971	0.0692	0.1257	0.1518	-0.3783	0.218	-0.0731	0.2198	0.4359	-0.0656	0.021	-0.0697	-0.4766	-0.273	1	0	0	0.2082	1	-0.1872	-0.627	-0.4497	0	0.159	-0.1514	0	0.9491	-0.4218
Paraperlucidibaca_wandonensis(100)	-0.8485	0.343	-0.6377	-0.249	1	0.9699	0.9431	0	-1	-1	0	0.4527	0	0.8646	0	0	0	0.7011	0	0.9707	0	0	0.9904	0.2738	1	0	0	-0.2844	0	1	0.8751	0.1208	0.3125	-0.2657	1	0	0	0	0.969	0	0.1614	0	-1	0	-1	-1	0	0	0
Finegoldia_magna(100)	-0.5982	0.493	0.417	-0.2032	-0.5061	0.8401	0.7909	-1	0.9841	-0.4261	0.9675	0.3687	-0.3262	0.8747	0	0.9287	-1	0.6228	0	0.7593	-0.5524	1	0.6492	0.5383	0.2241	-0.0391	-1	0.3045	0.0188	0.7059	0.2677	-0.3893	0.5781	-0.4269	0.811	0	0	0	0.7395	0	0.5018	1	0.87	1	0.9982	0.5301	0	0	0
Prevotella_unclassified(100)	-0.3567	-0.1588	-0.7886	-0.895	0.9973	0.0204	-0.3933	0.5716	-0.1295	0	1	-0.8875	-0.63	-0.1264	0	0.6389	0	0.0797	0	-0.284	0	-0.7885	-0.1829	-0.995	0.5674	0	0.8136	-0.0167	-0.5638	-0.1252	-0.7121	-0.9591	-0.3861	0.1088	-0.9088	0	0	0	0.1194	0	-0.5855	0	0.0054	0	-1	0	0	0	1
Microvirga_soli(100)	-0.534	0.7451	-0.32	-0.9998	-0.9453	0.9365	0.7546	0	-0.9908	-1	0	0	-1	0.9396	0	0	0	0.925	0	0.9461	-1	0	0.963	-0.1398	-1	1	0	0.5251	-1	1	0.613	0.0009	0.5457	-0.9298	0.9867	0	0	0	1	0	1	-0.1778	-0.7165	0	-0.115	1	0	0	0
Beijerinckiaceae_unclassified(100)	-1	0	-1	-1	1	1	1	-1	1	1	0	1	0	1	-1	0	0	1	0	1	0	1	1	1	1	0	1	1	0	1	1	1	0	0	1	0	0	0	1	0	0	0	0	0	0	0	0	0	0
Novosphingobium_capsulatum(100)	0.2861	-0.0295	0.3649	0.2119	-0.4043	0.3725	0.5647	-0.9812	-0.3721	0.2659	0	-0.4007	-0.6533	0.571	0	1	0	0.0418	1	0.3063	0.0514	-0.135	0.7137	0.3743	-0.5862	0.2273	0.437	0.3735	0.4675	0.5587	0.4986	0.0099	0.7085	0.2144	0.0285	0	0	0	0.3579	0	0.2302	0.9185	0.482	0	0.0034	0.2229	0	0	0.3896
Hyphomicrobium_facile(100)	-0.534	-0.1997	-0.6538	-0.0601	-0.1418	0.6025	0.6557	0.9091	-0.1916	1	-0.3573	0.1467	-0.4109	0.6504	0.8566	0.2513	-0.6942	0.4786	-0.844	0.6553	-0.312	0.973	0.5857	0.512	0.499	-0.2376	0.2523	0.5863	-0.686	0.7172	0.5916	-0.0459	0.0833	-0.3176	0.518	0	0	0	0.552	0	0.5672	-1	-0.0792	0	0.4167	-0.1355	0	0	0.5337
Moraxella_catarrhalis(100)	0.0694	0.193	0.2102	0.443	0.1866	-0.0514	0.0325	-0.9984	0.7913	-0.8842	0	-0.7094	0.7314	0.1863	0	0	0.9951	-0.3308	-1	-0.3066	-1	0	0.2147	-0.1223	-0.5261	0.416	-0.497	0.1347	0.6654	0.0442	-0.1486	-0.4307	0.3939	0.5806	-0.2552	0	0	0	0.0321	0	-0.3153	-0.5026	0.3348	-1	-0.4091	0.3249	0	0	-0.5663
Solirubrobacter_ginsenosidimutans(100)	-0.4937	-0.2919	0.0328	0.4272	0.8138	0.5864	0.5473	0.9731	0.9519	0	0	0.4886	0.9948	0.589	0	0	1	0.9561	0	0.4742	-1	0	0.2153	0.0852	0.6886	-0.4156	0.1936	0.6826	-0.4294	0.8905	0.6922	0.3786	0.0248	-0.5917	0.4697	0	0	0	0.7654	0	0.9103	-0.7671	-0.3936	-1	0.4625	-0.4117	0	0	0.9282
Domibacillus_indicus(100)	-0.9069	-0.6082	-0.9533	-0.6207	-0.9673	0.9979	0.8826	1	1	0	0	-0.7732	1	0.9889	0	0	1	0.7639	1	0.783	0	0	0.9997	-0.6883	0.961	-1	0	0.5171	-0.502	0.6915	0.9864	-0.9992	-0.9865	-0.8939	0.9944	0	0	0	0.8066	0	-0.9963	-0.828	0.3583	0	-1	-0.9663	0	0	-1
Actinomyces_unclassified(100)	-0.0412	0.0088	0.6727	-0.0335	-0.044	0.9156	0.9138	0.2301	-0.4508	0.2571	1	-0.3972	0.5074	0.9368	-0.9939	1	-0.2446	0.3963	-1	0.5358	-0.8807	0.695	0.959	0.0572	0.6965	0.9887	0.8807	0.8867	0.2152	0.642	-0.0265	-0.6961	0.7742	0.6523	0.5221	0	0	0	0.3641	0	-0.1508	1	0.5807	0	0.3725	-0.1522	0	-1	0.251
Methylobacterium_marchantiae(100)	-0.0832	0.5414	0.0041	-0.7567	-0.0962	0.2459	0.2942	0.9992	-0.5831	-1	1	-0.6418	-0.6237	0.3783	-0.5726	0	-0.3545	-0.3324	0	-0.0729	-0.7977	0	0.3479	-0.39	0.3377	-0.6685	-1	0.6673	-0.9957	-0.0979	-0.2235	-0.4567	0.9859	-0.7858	-0.0576	0	0	0	0.8479	0	-0.2955	0	0.9107	0	1	-1	0	0	0
Lactococcus_lactis(100)	-0.7165	-0.6414	0.4242	0.1833	0.6407	0.834	0.6969	0.7273	0.9411	-0.5	0.5781	-0.0272	0.7168	0.9556	0.8233	0.5778	0.0043	0.6096	0	0.9578	-0.9972	0	0.936	0.2389	0.4759	0.2788	0.0873	0.9095	0.6466	0.8618	0.1074	-0.6715	0.9294	0.7516	0.6187	0	0	0	0.8838	0	0.3049	0.9891	0.9965	1	0.5846	0.8231	0	0	-0.9831
Leuconostoc_carnosum(100)	-0.7509	-0.5731	0.0827	-0.3296	1	0.5684	0.6738	0.6606	1	1	1	-0.8197	1	0.5833	-0.7298	-0.5556	0.0049	-0.1237	-0.9039	0.5571	0.9964	-1	0.4557	0.688	0.9162	0.5836	0	0.6111	0.3935	0.3592	-0.1862	0.7353	0.3942	-0.1518	0.3419	0	0	0	0.7615	0	0.5338	0	-1	0	-0.0235	-0.8884	0	0	0.2572
Bifidobacterium_s_bxid4981(100)	0.2492	0.2827	-0.1901	0.5822	-0.4956	-0.0881	0.0478	0.0351	-0.4607	-0.9601	0.8602	0.8112	0.6419	0.0342	0.3146	0	0.0578	0.0693	-1	-0.4676	-0.2972	-0.9955	0.7769	-0.099	1	0.413	0.794	0.1708	0.5122	0.9847	0.4037	-0.3825	0	0.4119	0.6008	0	0	0.6307	-1	0	-0.6501	0	0	0	-0.4979	0.7608	0	0	0.7938
g_bxid5855_s_bxid5855(100)	0	0	0	0	0	0	0	0	0	0	0	0	0	0	0	0	0	0	0	0	0	0	0	0	0	0	0	0	0	0	0	0	0	0	0	0	0	0	0	0	0	0	0	0	0	0	0	0	0
Shewanella_profunda(100)	-0.6192	-0.3204	0.6598	0.3876	-0.4958	0.7924	0.7807	0.2835	0.3417	0	-0.0216	0.2236	0.1266	0.8157	-1	0	0.123	0.7537	0	0.569	0.6079	-0.9692	0.5163	0.5559	0.7841	0.396	-0.6414	0.8065	0.0269	0.1426	0.4263	0.6528	0.6665	-0.2126	0.8499	0	0	0	0.9874	0	0.5644	0.951	1	0	0.5663	0.1803	0	0	0.8846
Flavobacterium_aquatile(100)	-1	-1	-1	1	0	1	1	0	-1	0	0	1	0	1	0	0	0	1	0	1	0	0	1	1	0	0	0	1	0	1	1	1	1	1	0	0	0	0	1	0	1	0	0	0	0	0	0	0	0
Firmicutes_unclassified(100)	-1	-1	-1	-1	0	1	1	0	0	0	0	-1	-1	1	0	0	0	1	0	1	0	0	1	1	-1	0	0	-1	0	1	1	1	0	-1	1	0	0	0	-1	0	0	0	-1	0	1	-1	0	0	0
Phyllobacterium_myrsinacearum(100)	-0.0673	0.09	-0.3505	0.1145	0.0725	0.4779	0.4	-0.9848	0.7682	0	0.3772	0.9344	0.5173	0.3202	-1	-1	0	0.2003	0.3996	0.1621	1	0.9833	0.5644	-0.3595	-0.0878	0.4475	0.9935	0.4226	0.5001	0.1183	0.1669	0.3113	0.5477	0.1293	0.1852	0	0	0	0.6908	0	-0.6079	0	1	0	0.4973	-0.0162	0	0	-0.1561
Sphingomonas_koreensis(100)	0.0545	0.2183	-0.0193	0.179	-0.6946	0.4829	0.6356	-0.2941	-0.2958	-0.3391	-0.367	0.6941	-0.0331	0.3508	0.6102	0	-0.6485	0.182	0.9835	0.2077	-0.0488	0.5213	0.4389	0.6179	0.5032	-0.1366	0.644	0.0004	0.4446	0.1841	0.2806	0.5104	0.8926	-0.0401	0.3001	0	0	0	0.1583	0	0.6093	0.8024	0.3571	0	0.7524	0.146	0	1	0.3134
Dermacoccus_nishinomiyaensis(100)	-0.554	-0.2876	0.6198	0.3742	-0.8919	0.8976	0.9727	-0.8785	0.3571	0.2989	0.0537	-0.8312	0.5516	0.9941	1	1	1	-0.1802	-1	0.8566	0.1444	0	0.9072	0.8116	0.6777	-0.0958	0.6729	-0.4937	-0.5015	0.4351	0.9274	0.2898	0.9103	-0.1437	0.815	0	0	0	0.9729	0	0.793	1	0.8313	0	0.8803	0.2537	0	0	1
Corynebacterium_otitidis(100)	0	0	0	0	0	0	0	0	0	0	0	0	0	0	0	0	0	0	0	0	0	0	0	0	0	0	0	0	0	0	0	0	0	0	0	0	0	0	0	0	0	0	0	0	0	0	0	0	0
Chryseomicrobium_imtechense(100)	0.4351	0.1049	0.8002	0.482	-0.5318	0.0721	0.7003	0	0	1	0	-0.8307	0	0.6763	0	0	0	-0.2996	0	0.5363	-1	0	0.4914	0.8894	-0.5169	-0.2622	1	0.8043	0.0688	0	0.7709	0.8921	-1	0.343	0.7061	0	0	0	0.871	0	0.7195	-1	0.9901	0	-1	0.3067	0	0	1
Turicibacter_sanguinis(100)	-0.2804	0.6492	-0.4038	-0.251	-0.2883	0.3287	0.442	-0.2278	-0.8552	-1	-0.7372	0.5513	-0.0422	0.2355	0	0.2735	-0.9987	0.6292	-0.1619	0.4134	-0.9531	0.8094	0.5067	0.5768	0.5095	-0.5	0.1562	0.5931	0.0978	0.878	0.7643	0.5591	0.6426	0.0798	0.4414	0	-1	0	0.212	0	0.8627	-0.9544	0.9285	-1	0.3417	-0.4738	1	1	-0.3501
Lactobacillus_helveticus(100)	-0.4872	-0.4023	-0.3187	-0.0788	0.1563	0.0114	0.5887	-1	0.1638	0	-1	0.2834	0.0266	0.5675	0.9988	0	-1	0.3073	1	0.6774	-1	0.8883	0.5782	0.8373	-0.0505	-0.1957	1	0.2593	0.415	-0.116	0.5877	0.2852	0.7834	-0.0148	0.9067	0	0	0	0.2321	0	0.0445	0	0.8524	0	0.1134	0	0	0	0.9949
Pseudomonas_deceptionensis(100)	0	0	0	0	0	0	0	0	0	0	0	0	0	0	0	0	0	0	0	0	0	0	0	0	0	0	0	0	0	0	0	0	0	0	0	0	0	0	0	0	0	0	0	0	0	0	0	0	0
Corynebacterium_maris(100)	-0.4647	0.1671	-0.1335	-0.0558	-0.7536	0.5734	0.456	-0.0506	0.1572	0	0.049	-0.156	-0.4932	0.504	0.7819	0.2608	-0.8142	0.4849	0	0.4711	0.2318	0.1239	0.5145	-0.2159	0.3825	-0.3563	-0.9984	-0.201	0.7597	0.5397	-0.5044	-0.2253	-0.7687	0.0876	0.0504	0	0	0	0.06	0	-0.4085	0	0	0	-0.3825	0.8182	0	0	-0.7542
Blastococcus_colisei(100)	1	1	-1	1	1	-1	-1	0	0	0	0	-1	0	-1	0	0	0	-1	0	-1	0	0	-1	-1	1	0	0	-1	-1	-1	-1	-1	-1	1	-1	0	0	0	-1	0	-1	0	0	0	0	1	0	0	-1
Streptomyces_unclassified(100)	0.0314	0.539	-0.8144	0.0244	0.2286	0.1974	0.212	-0.9021	0.6651	0	-1	0.734	0.8063	0.0115	1	0	-0.7565	0.5071	1	0.1794	0.9863	-0.7005	0.1841	0.3357	0.8713	-0.8677	0.7892	-0.3554	0.1519	0.6536	0.844	-0.3386	-0.8416	-0.0154	-0.1099	0	0	0	-0.4102	0	-0.306	0	-0.5	0	-0.4304	0.5352	0	0	-0.5146
Dermabacter_jinjuensis(100)	0	0	0	0	0	0	0	0	0	0	0	0	0	0	0	0	0	0	0	0	0	0	0	0	0	0	0	0	0	0	0	0	0	0	0	0	0	0	0	0	0	0	0	0	0	0	0	0	0
Halomonas_kenyensis(100)	-0.2806	-0.3056	-0.4278	0.9811	0.2843	0.6017	0.7859	0.2227	-0.8063	0	1	-1	0.5429	0.6755	0.9989	1	1	0.2437	1	0.5111	1	1	0.9564	0.5694	0.8533	-0.0925	0	0.6596	0.2588	0.1645	0.6662	0.3122	0.6525	0.2947	0.5696	0	0	0	0.7694	0	-0.0888	-1	0.7225	0	0.2251	-0.2997	0	0	1
Paracoccus_haematequi(100)	-0.9144	-0.8064	0.9568	0.3971	0.7256	0.8772	0.8202	1	0.5257	0	0.5176	0.8084	0.584	0.6907	0	1	1	0.6433	-1	0.1283	1	-1	0.4704	0.1385	0.9568	1	1	-0.3287	0.7101	0.73	0.8905	-0.2246	1	0.8409	0.5541	0	0	0	0.8523	0	0.7445	0	0.9998	0	-0.0425	0	0	0	-0.2262
Bacilli_unclassified(100)	0	0	0	0	0	0	0	0	0	0	0	0	0	0	0	0	0	0	0	0	0	0	0	0	0	0	0	0	0	0	0	0	0	0	0	0	0	0	0	0	0	0	0	0	0	0	0	0	0
Undibacterium_oligocarboniphilum(100)	-0.7754	-0.7479	0.9932	0.9729	-0.3872	0.9902	0.8477	0	0.4479	0	0	-1	1	0.8878	0	0	1	0.1175	0	0.7805	0	0	0.8	-0.4218	0.5968	-1	1	0.8399	-1	0.9982	-0.6523	0.9983	0	-0.1522	-0.0689	0	0	0	0.8926	0	0	0	0	0	0	1	0	0	-1
Salinicoccus_qingdaonensis(100)	-1	-1	-1	1	0	1	1	0	0	0	0	0	0	1	0	0	0	1	0	1	0	0	1	-1	1	0	-1	1	1	-1	1	-1	1	-1	1	0	0	0	1	0	1	1	0	0	1	0	0	0	1
Corynebacterium_propinquum(100)	-0.8267	0.0631	-0.5378	-0.1578	0.59	0.6838	0.5665	0.5663	0.1048	-0.0312	-0.0501	0.4211	0.8708	0.4719	0	0.4869	0.273	0.5134	0.7477	0.5622	-0.4039	1	0.3542	-0.0654	0.5918	-0.3063	0.4974	0.1467	-0.1517	0.6704	0.2213	-0.2503	0.738	-0.2692	0.7121	0	0	0	0.7872	-1	0.0479	0.7002	0.4173	1	-0.211	-0.4137	0	0	1
Comamonas_sediminis(100)	-1	-1	1	-1	1	1	1	0	0	0	0	0	0	1	0	0	0	1	0	1	0	0	1	0	-1	0	0	1	0	1	1	0	1	0	1	0	0	0	1	0	0	0	0	0	0	0	0	0	1
Methylobacterium_fujisawaense(100)	-0.4362	-0.1389	0.0561	-0.2202	-0.4436	0.5462	0.5419	-0.2323	0.2132	-0.0205	0.4201	-0.2795	-0.1162	0.5862	0.5837	0.4216	0.2293	0.2856	1	0.5144	0.6187	-0.3686	0.4623	0.4965	0.3062	-0.1461	-0.0899	0.2206	-0.099	0.4304	0.5829	0.1835	0.2657	-0.2518	0.4214	0	0	1	0.7268	0	0.1026	0.9107	0.8912	0	0.59	0.0307	0	0	0.2329
Paenibacillus_unclassified(100)	1	-1	1	1	1	-1	-1	0	1	0	0	1	1	-1	0	0	1	-1	0	-1	0	1	-1	-1	-1	0	1	-1	1	0	-1	1	0	0	-1	0	-1	0	0	0	0	0	0	0	0	1	-1	0	0
Lautropia_mirabilis(100)	0	0	0	0	0	0	0	0	0	0	0	0	0	0	0	0	0	0	0	0	0	0	0	0	0	0	0	0	0	0	0	0	0	0	0	0	0	0	0	0	0	0	0	0	0	0	0	0	0
Pseudomonas_oryzihabitans(100)	-0.4013	-0.0005	-0.3422	0.3924	-0.1747	0.4485	0.3418	-0.7481	-0.7756	-0.8173	0.5333	-0.5634	-0.3282	0.3319	-0.4965	0.8827	0.2788	0.3659	-0.4426	0.4735	-0.3364	0	0.4355	0.3706	0.3418	-0.5405	-0.4089	0.1308	-0.5463	0.5074	0.1571	0.2949	-0.0768	0.2145	0.2713	0	0	0	0.2303	0	0.0661	0	0.5784	1	0.4657	-0.243	0	0	0.1471
Pseudomonas_alcaligenes(100)	-0.3763	0.3915	-0.1043	0.1899	-0.189	0.3875	0.3169	-1	0.9045	-0.3101	0	0.5233	0.7671	0.3245	-1	0	0	0.3731	0	0.2886	0	0	-0.0347	0.661	-0.4	-0.0334	1	0.53	0.2184	0.5016	0.7711	0.3724	0.1617	-0.4557	0.6106	0	0	0	-0.3575	0	0.4191	0	0.6182	0	0.3598	-0.5077	0	0	-1
Massilia_aerilata(100)	-0.7409	-0.3574	-0.7783	0.1119	0.319	0.8617	0.906	-0.8499	0.1471	0	-0.4204	-0.2066	-0.8917	0.8149	0.1517	1	-0.9969	0.9399	-0.0112	0.8835	-0.9792	0.5553	0.9026	0.6861	0.9091	-0.2554	0.3423	0.8987	0.9969	0.7841	0.3852	0.6564	0.5558	0.7535	0.6899	0	0	0	0.6026	0	-0.4385	0	-0.5741	-1	-0.2744	0	0	-0.1388	0.6165
Pelomonas_unclassified(100)	-0.246	0.2293	-0.4475	-0.2362	-0.2535	0.1382	-0.0609	-0.1712	-0.2975	-0.1	0	0.2506	-0.5806	-0.1436	-0.46	0	0	-0.0039	0	0.0347	0	-0.0313	0.0728	0.0191	0.1919	0.3221	-0.2477	-0.015	0.1778	0.035	0.1123	-0.1989	-0.13	-0.0009	-0.0023	0	0	0	-0.0633	0	-0.075	0	-0.0806	0.9188	-0.0061	-0.0087	0	0	-0.5307
Salinicoccus_roseus(100)	-0.9995	0.3415	-0.688	-0.4746	0.2447	0.9925	0.9843	1	0.6605	0	0.9009	0.5201	-0.3212	0.9944	0.885	-1	1	0.9866	-1	0.9577	0.9631	-0.1849	0.9159	0.8455	0.9495	-1	0.4922	0.933	-0.963	0.9487	0.8728	0.5872	0.8651	-0.8981	0.9822	0	0.0507	0	1	0	0	0.9194	-1	1	0.9943	-0.9978	0	0	0
Devosia_submarina(100)	-1	-1	1	1	1	-1	-1	-1	1	0	0	1	1	-1	0	0	0	-1	0	-1	0	1	1	-1	0	1	1	1	0	0	1	-1	0	1	-1	0	0	1	0	0	1	0	0	0	0	0	0	-1	0
Azospirillum_melinis(100)	-0.7462	-0.9098	0.8053	-0.9253	-0.4473	0.7618	0.7977	0	1	-0.0995	0	-0.4157	1	0.7602	0	0	-1	0.0995	0	0.8309	1	1	0.87	-0.5395	1	0	1	0.5701	-0.5144	-0.3496	0.4306	0.1663	0.0995	0.007	0.6779	0	0	0	0.778	0	-0.9879	0	-0.1342	0	0	0	0	0	1
Brevibacterium_mcbrellneri(100)	-1	-1	-1	-1	-1	-1	-1	0	0	1	-1	1	-1	-1	0	1	1	-1	0	1	1	0	-1	-1	1	0	-1	-1	0	-1	1	1	-1	0	-1	0	0	0	1	0	-1	-1	0	-1	-1	0	0	0	0
Pseudomonas_parafulva(100)	0.569	-0.6176	0.6995	-0.6862	-0.3592	-0.683	-0.6808	0.0839	0.0498	1	0.9657	-0.9305	-0.2601	-0.8153	-1	-1	0	-0.6261	-0.9892	-0.8519	0	-0.7358	-0.6869	-0.2595	-0.2271	-0.1221	0.0054	-0.8316	-0.8023	-0.1525	-0.0085	-0.2982	-0.2774	-0.7311	-0.3988	0	0	0	-0.9749	0	-0.4824	-1	-0.3064	0	-0.4759	-0.8006	0	0	0.9252
Moraxella_unclassified(100)	1	1	1	1	0	-1	-1	0	0	0	0	-1	-1	-1	0	0	0	-1	0	-1	0	0	-1	1	-1	0	0	1	0	0	-1	1	0	1	1	0	0	0	-1	0	-1	0	0	0	1	1	0	0	0
Rothia_unclassified(100)	-1	-1	1	1	1	1	1	0	0	-1	0	1	1	1	0	1	0	1	0	1	-1	0	1	-1	1	1	0	1	1	1	-1	-1	1	-1	1	0	0	0	1	0	-1	1	1	0	-1	-1	0	0	0
Enteractinococcus_fodinae(100)	-1	-1	1	1	0	-1	1	0	0	0	0	0	0	1	0	0	0	-1	0	-1	0	0	1	1	-1	0	0	-1	1	-1	-1	1	0	1	1	0	0	0	-1	0	0	0	0	0	0	1	0	0	0
Pseudomonas_panipatensis(100)	-0.1764	-0.5417	-0.1369	-0.0709	-0.5253	0.892	0.6759	1	-0.6025	0.7483	-1	0.7586	-0.5488	0.5141	-1	1	0.8953	0.6314	0	0.1641	1	0.9212	0.924	-0.9967	0.9978	1	0.9141	0.1831	1	0.1762	0.0369	-0.6233	-0.0337	1	-0.5622	0	0	0	-0.4156	0	-0.7562	1	-1	0	-0.3011	0	0	0	0.9204
Bacteroides_vulgatus(100)	0	0	0	0	0	0	0	0	0	0	0	0	0	0	0	0	0	0	0	0	0	0	0	0	0	0	0	0	0	0	0	0	0	0	0	0	0	0	0	0	0	0	0	0	0	0	0	0	0
Belnapia_unclassified(100)	0	0	0	0	0	0	0	0	0	0	0	0	0	0	0	0	0	0	0	0	0	0	0	0	0	0	0	0	0	0	0	0	0	0	0	0	0	0	0	0	0	0	0	0	0	0	0	0	0
Rubrobacter_xylanophilus(100)	-0.5709	0.4341	0.3092	0.7838	0.9781	0.8548	0.9884	1	0.6324	-1	0	0.8932	0	0.969	0	1	0	-0.188	0	0.988	1	0	0.9512	0.4883	0.4613	-1	0	0.8929	-1	0.9183	0.4934	0.6973	0.4323	-1	0.6896	0	0	0	0.9912	0	-1	0	0	0	0.7516	-0.3809	0	0	0
Melissococcus_plutonius(100)	-0.2568	-0.332	0.8212	0.9259	0.9558	0.9519	0.9299	0.9243	0.7842	0	-0.4639	0.7712	0.9458	0.9495	0.8669	-0.0898	0.998	0.9081	0.7167	0.9405	0.8987	0.814	0.6379	0.9309	0.9876	-0.786	-0.1954	0.9356	0.346	0.9951	0.0444	0.9552	0.1347	0.093	0.794	1	1	0	0.2611	0	-1	0.9628	1	0.7167	-0.6491	1	0	-1	0.993
Bacillus_unclassified(100)	0.3157	-0.276	0.399	0.6525	-0.5656	-0.6658	0.3357	-0.8289	-0.3743	-0.9841	-1	-0.9513	-0.3206	0.3321	0	0	-1	-0.5615	0	-0.1641	-0.9944	0	0.239	0.2888	0.4205	0.4431	0	0.4497	0.4524	-0.5535	0.7203	0.1048	0.1767	0.7581	-0.0599	0	0	0	0.3308	0	0.1598	0.4664	0.6737	0	-0.579	-0.0337	0	0	0.5958
Pseudomonadales_unclassified(100)	0	0	0	0	0	0	0	0	0	0	0	0	0	0	0	0	0	0	0	0	0	0	0	0	0	0	0	0	0	0	0	0	0	0	0	0	0	0	0	0	0	0	0	0	0	0	0	0	0
Exiguobacterium_unclassified(100)	-1	1	1	-1	-1	1	1	1	1	0	1	-1	1	1	-1	0	1	1	0	1	1	0	1	-1	1	0	0	1	1	1	1	1	0	0	0	0	0	0	-1	0	-1	0	0	0	0	0	0	0	1
Flavisolibacter_tropicus(100)	0	0	0	0	0	0	0	0	0	0	0	0	0	0	0	0	0	0	0	0	0	0	0	0	0	0	0	0	0	0	0	0	0	0	0	0	0	0	0	0	0	0	0	0	0	0	0	0	0
Brevundimonas_unclassified(100)	-1	-1	1	1	-1	1	1	0	0	0	0	-1	1	1	0	0	-1	1	0	1	0	1	1	1	1	0	1	1	1	1	1	-1	1	-1	1	0	0	0	1	0	-1	0	0	0	0	0	0	0	0
Algoriphagus_ratkowskyi(100)	-1	-1	1	1	0	1	1	-1	0	1	0	0	0	1	0	0	0	1	-1	1	0	0	1	-1	0	-1	0	1	1	1	-1	-1	-1	1	1	0	0	0	1	0	-1	0	-1	0	1	0	0	0	1
Methylobacterium_jeotgali(100)	-1	0	-1	1	0	1	1	0	0	0	0	1	0	1	0	0	1	1	0	1	0	-1	1	1	1	0	0	1	0	1	1	1	0	0	1	0	0	0	1	0	1	0	0	0	1	0	0	0	0
Azospirillaceae_unclassified(100)	0.735	-0.9987	0.7498	0.5188	-0.0247	0.8759	0.986	-1	0	0	0	-0.9925	0	0.9805	0	0	0	-0.9885	0	0.6148	-1	0	0.947	0.9995	1	0.9584	0	0.9915	0.8531	0	0.9961	0.8806	1	1	0.7603	0	0	0	1	0	1	0	1	0	1	1	0	0	0
Xanthomonadaceae_unclassified(100)	0.5761	-0.9072	0.6185	0.7186	-0.1625	0.0634	0.5431	-1	0	1	0	-0.1758	0	0.5986	0	0	0	-0.5685	0	0.0924	0	0	0.5288	0.8112	1	1	0	0.9069	1	0	0.9377	0.7463	0.7788	0.8438	0.0825	0	0	0	0.095	0	0.9316	1	1	0	0.9542	1	0	0	0
Chryseobacterium_hominis(100)	-0.1838	-0.3913	-0.4125	-0.4174	-0.7374	0.5993	0.6073	-1	-0.4518	0	0	0.9852	-0.8154	0.1786	-1	1	0	-0.0076	0	0.4036	-1	0	0.9009	-0.3414	0.4257	0.7263	0.1118	0.2388	0.1731	0.1641	0.2455	0.1571	0.2979	-0.4415	-0.3365	0	0	0	0.8772	0	-0.1258	-1	-0.1575	0	0.342	0	0	0	-0.7121
Pediococcus_acidilactici(100)	0	0	0	0	0	0	0	0	0	0	0	0	0	0	0	0	0	0	0	0	0	0	0	0	0	0	0	0	0	0	0	0	0	0	0	0	0	0	0	0	0	0	0	0	0	0	0	0	0
Veillonella_atypica(100)	-1	1	1	0	-1	1	1	1	1	0	0	1	-1	1	0	0	0	1	0	1	0	0	1	1	1	0	1	1	0	0	1	-1	0	1	1	0	0	0	0	0	1	0	0	0	1	1	0	0	0
Weeksellaceae_unclassified(100)	-0.8429	0.2015	0.7901	0.9603	1	0.8779	0.9347	0	1	0	1	-0.4255	0.8744	0.9754	0	0.0039	-1	0.9433	0	0.8692	-0.3851	0	0.7882	1	0.6633	1	-0.2142	0.9717	-1	0.9645	0.9895	0.1448	0.9946	0.7058	1	0	0	0	1	1	0	1	0	1	1	1	0	0	0
Gluconobacter_unclassified(100)	-0.6496	-0.5442	0.2408	-0.218	-0.7457	0.6768	0.5976	-0.6732	-0.2401	0.9653	0.075	-0.7488	-0.3519	0.5572	-0.6919	-1	0.7558	0.925	0.7691	0.7361	-0.3181	0	0.5801	-0.1184	0.0607	-0.5471	-1	0.4772	0.4756	0.2969	0.3749	0.3304	-0.1513	0.1726	0.587	0	0	0	-0.2634	0	0.147	1	0.3499	0	0.0284	0.3658	1	0	0
Faecalibacterium_s_bxid5134(100)	0	0	0	0	0	0	0	0	0	0	0	0	0	0	0	0	0	0	0	0	0	0	0	0	0	0	0	0	0	0	0	0	0	0	0	0	0	0	0	0	0	0	0	0	0	0	0	0	0
Actinomyces_graevenitzii(100)	0	0	0	0	0	0	0	0	0	0	0	0	0	0	0	0	0	0	0	0	0	0	0	0	0	0	0	0	0	0	0	0	0	0	0	0	0	0	0	0	0	0	0	0	0	0	0	0	0
Nocardioides_phosphati(100)	-0.6116	0.5837	-0.8943	-0.6754	-0.202	0.568	0.4324	-1	-1	0	0	-0.5824	1	0.4475	0	0	0	0.5267	0	-0.3881	-1	-0.7503	0.1925	-0.3286	0.7675	0	-1	0	0.9976	0.1587	-0.1138	-1	0.6482	0.6485	0.3612	0	0	0	0.7541	0	0.0667	0	0	0	0	0	0	0	0
Paenibacillus_urinalis(100)	-1	-1	-1	-1	1	1	1	-1	0	0	0	1	1	1	0	0	0	1	0	-1	0	-1	-1	1	1	0	1	1	-1	1	1	1	-1	-1	1	0	0	0	1	0	1	0	0	0	1	0	0	0	0
Sphingomonas_aerophila(100)	-1	-1	1	1	0	1	1	0	0	0	0	0	0	1	0	0	0	1	0	1	0	0	1	1	1	-1	0	1	1	0	1	1	-1	1	1	0	0	0	1	0	1	0	1	0	0	-1	0	0	0
Convivina_s_bxid5704(100)	1	-1	1	1	1	-1	-1	0	1	0	0	1	1	-1	0	0	0	-1	1	-1	1	1	-1	1	0	-1	1	-1	-1	-1	-1	1	1	-1	-1	0	1	0	1	0	1	0	0	0	0	0	1	0	0
Corynebacterium_glaucum(100)	0.1277	0.626	0.8743	0.8259	1	-0.1731	0.0026	-0.4123	-1	0	-1	0	-1	-0.0729	-1	0	-1	-0.7936	-0.9851	-0.0482	-1	0	-0.1383	0.9466	-1	0.7453	-1	0.0506	0	-0.4961	-0.8487	-1	1	1	-0.1176	0	0	0	1	0	-0.0284	0	-1	0	-1	-1	0	0	-0.2434
Bdellovibrio_bacteriovorus(100)	0	0	0	0	0	0	0	0	0	0	0	0	0	0	0	0	0	0	0	0	0	0	0	0	0	0	0	0	0	0	0	0	0	0	0	0	0	0	0	0	0	0	0	0	0	0	0	0	0
Chryseobacterium_nepalense(100)	-0.9057	-0.5877	-0.9916	0.1194	0.9938	0.9779	0.9552	0	0	0	1	-0.8769	1	0.9383	0.2505	1	1	0.9522	0	0.698	0	-1	0.6827	-1	1	-1	0	0.831	0.8211	0.9814	0.7091	1	0.3037	-1	0.8272	0	0	0	0.7452	0	0	1	0	0	0	-1	0	0	0.7072
Cutibacterium_avidum(100)	-1	1	1	-1	-1	1	-1	0	0	0	-1	-1	1	1	0	1	-1	-1	0	-1	-1	0	1	-1	-1	1	0	1	1	-1	-1	-1	1	0	-1	0	0	0	1	0	-1	0	1	0	1	1	0	0	0
Cupriavidus_unclassified(100)	-1	1	-1	1	1	-1	1	0	-1	0	0	-1	-1	1	0	0	0	-1	0	-1	0	0	-1	1	1	-1	0	1	1	-1	1	1	1	1	1	0	0	0	-1	0	0	0	0	0	0	-1	0	0	0
Achromobacter_unclassified(100)	0.2968	0.8236	0.4289	-0.3378	0.9427	-0.9989	-0.4215	0	-1	1	-1	-1	-0.9891	0.0781	0	0	0	-0.9448	0	-0.8943	0	0	-0.548	0.3442	-0.546	0.0448	0	-0.6147	0.296	-0.9251	-0.4605	-0.1385	-0.5069	0.3513	-0.8309	0	0	0	-0.555	0	-0.1531	0	1	0	-1	0.2202	0	0	0.9034
Bartonella_s_bxid4984(100)	-0.8427	0.9993	1	-0.9967	0.9553	0.8573	0.9129	0.6138	0.8748	0	0	0.972	1	0.684	-0.121	0	0	0.0911	0	0.462	0	1	0.8103	-0.6737	0.9998	-0.2239	0.8675	0.1938	-0.9965	0.9982	0.9312	0.6184	0	0	1	0	0	0	0.9963	0	1	0	-1	0	0	0	0	0	-1
Mesorhizobium_gobiense(100)	0	0	0	0	0	0	0	0	0	0	0	0	0	0	0	0	0	0	0	0	0	0	0	0	0	0	0	0	0	0	0	0	0	0	0	0	0	0	0	0	0	0	0	0	0	0	0	0	0
Kocuria_unclassified(100)	-1	-1	1	1	-1	1	1	0	1	0	0	1	1	1	0	1	0	1	1	1	1	0	0	1	1	-1	1	1	1	0	1	1	1	1	1	0	0	0	0	0	-1	0	1	1	-1	0	0	0	1
Pararheinheimera_tangshanensis(100)	-0.605	0.9776	-0.6325	-0.9641	0.6843	0.7562	0.9816	-1	0.8067	0	0	0.0452	0.6343	0.9272	0	0	0	0.4337	0	0.1589	-0.0137	0.6003	0.8347	0.5168	0.9806	-1	1	0.2889	0.2263	0.8691	0.6838	0.106	-0.9067	0.155	1	0	0	0	0	0	-0.8247	0	0	0	-1	-1	0	0	0
Dietzia_unclassified(100)	-0.9089	0.0738	-0.5764	-0.7732	-0.1633	0.8573	0.8822	-1	0.0727	0	0.3023	0.3035	-0.3982	0.8479	0.4731	0	1	0.8497	-0.0992	0.9301	1	0.4385	0.7289	0.424	0.9014	1	0.9367	0.6871	-0.3103	0.9337	0.7705	0.5461	-0.1336	-0.7677	0.7665	0	0.1391	0	0.8663	0	-0.359	0	1	0	0.9079	-0.8069	0	0	0
Ornithinimicrobium_unclassified(100)	0.5457	0.7378	-0.199	0.502	0.7911	-0.3548	-0.3261	-0.9312	-0.4688	-0.7441	-0.6875	0.6249	0.4261	-0.4007	-1	0	0.2332	-0.4718	0	-0.4808	-0.1148	1	-0.2857	0.4676	-0.5601	1	0.6174	-0.3367	0.9659	-0.6483	0.5387	-0.1272	0.0191	0.9252	-0.0133	0	0	0	-0.5112	0	-0.1164	0	-1	0	1	1	0	0	-0.6914
Comamonas_unclassified(100)	0.2436	-0.076	0.4785	0.431	0.7554	-0.2174	0.2179	-0.8488	-0.3848	0	-1	0.2634	-1	0.4165	0.5	0.8218	-0.6603	-0.2311	0.7696	0.1718	-1	0	0.746	0.8491	-0.7313	1	0	0.7012	0.1267	-0.4956	0.0989	0.5401	0.8242	0.6358	0.372	0	0	0	0.5211	0	1	0.5445	1	0	1	0.979	0	0	1
Actinoplanes_abujensis(100)	0	0	0	0	0	0	0	0	0	0	0	0	0	0	0	0	0	0	0	0	0	0	0	0	0	0	0	0	0	0	0	0	0	0	0	0	0	0	0	0	0	0	0	0	0	0	0	0	0
unidentified_eubacterium(100)	0	0	0	0	0	0	0	0	0	0	0	0	0	0	0	0	0	0	0	0	0	0	0	0	0	0	0	0	0	0	0	0	0	0	0	0	0	0	0	0	0	0	0	0	0	0	0	0	0
Bacillus_coagulans(100)	-0.9683	0.8147	-0.9302	-0.6392	0.7887	0.9544	0.952	0.3858	0.9939	0	0	0.8395	1	0.9902	1	0	-1	0.9918	0	0.9716	0	1	0.7998	0.7662	-1	-1	0	0.3986	-0.9983	1	0.9994	0.9984	1	-1	1	0	0	0	1	0	0.8721	0	1	0	0.7365	0	0	0	1
Noviherbaspirillum_suwonense(100)	0	0	0	0	0	0	0	0	0	0	0	0	0	0	0	0	0	0	0	0	0	0	0	0	0	0	0	0	0	0	0	0	0	0	0	0	0	0	0	0	0	0	0	0	0	0	0	0	0
Acetobacter_pasteurianus(100)	0	0	0	0	0	0	0	0	0	0	0	0	0	0	0	0	0	0	0	0	0	0	0	0	0	0	0	0	0	0	0	0	0	0	0	0	0	0	0	0	0	0	0	0	0	0	0	0	0
Blastococcus_unclassified(100)	-1	0	-1	-1	1	1	1	0	1	1	1	1	1	1	0	0	1	1	0	1	1	0	1	1	1	0	0	1	0	1	1	1	0	0	1	0	0	0	1	0	1	0	0	0	0	0	0	0	0
Frischella_s_bxid5117(100)	0	0	0	0	0	0	0	0	0	0	0	0	0	0	0	0	0	0	0	0	0	0	0	0	0	0	0	0	0	0	0	0	0	0	0	0	0	0	0	0	0	0	0	0	0	0	0	0	0
Campylobacter_concisus(100)	-1	-1	-1	0	1	1	1	1	1	0	0	1	1	1	0	-1	0	1	0	1	1	0	1	-1	1	0	0	-1	0	1	1	-1	-1	-1	1	0	0	0	1	0	-1	0	0	0	-1	-1	0	0	0
Polynucleobacter_asymbioticus(100)	0.3311	-0.8314	0.7333	0.4332	0.1031	0.1524	0.7287	0.3034	0	1	0	-1	-1	0.8723	0	0	0	-0.5283	0	0.8639	0.7442	0	0.887	0.9948	-1	0	0	0.9998	0.9892	1	0.8388	0.9898	0.9903	0.9266	0.3221	0	0	0	0.6864	0	0.866	1	0	0	0	0.9295	0	0	-1
Bradyrhizobium_ganzhouense(100)	-0.8124	-0.3367	-0.8923	-0.0437	0.7877	0.4902	0.1858	1	0.9276	0	0	1	1	0.348	1	0	0	0.7352	1	0.2593	1	-1	0.1898	-0.9947	0.2949	-1	-1	-0.2358	1	0.1462	-0.3038	-0.8545	-0.7517	1	0.6763	0	0	-1	0.3952	0	-0.8739	1	-0.9493	0	1	1	0	0	-1
Exiguobacterium_mexicanum(100)	-0.7117	-0.8006	0.3127	0.1107	-0.4294	0.6689	0.6334	0	-0.7959	0	0.605	-0.5807	0.877	0.7018	-0.9775	0	0.7769	0.6095	-1	0.7816	-0.8927	1	0.4928	0.9923	0.3109	-0.9627	0	0.2978	0	0.3465	0.1681	0.7835	0	-0.6954	0.6765	0	0	0	1	0	0.0565	0	0.9927	0	0.7009	-0.2124	0	0	0.0698
Providencia_unclassified(100)	0.9785	-0.8732	0.6182	0.6918	-1	-0.6802	-0.1009	-1	0	1	1	-0.2503	1	0.06	0	0	0	-0.9873	0	-0.2795	-1	0	0.1223	0.9403	-0.0756	0.8553	0	0.5375	1	-1	0.1086	0.9612	1	0.9872	-0.9348	0	0	0	-0.772	0	0.9557	0	1	0	0.8993	1	0	0	0
Dietzia_papillomatosis(100)	-0.8809	0.9352	-0.7816	-0.1684	-0.0924	0.7103	0.9316	-1	-1	-0.9421	0	-0.2409	-0.9216	0.9123	0	0	-1	0.9864	0	0.8373	0	0	0.589	0.5265	0.7324	-1	1	0.9964	0.3634	0.9442	0.9437	0.9971	0.9559	0.9482	0.9864	0	0	0	-0.0192	0	0.8392	0	0	0	0.0075	0	0	0	1
Gemmobacter_unclassified(100)	0	0	0	0	0	0	0	0	0	0	0	0	0	0	0	0	0	0	0	0	0	0	0	0	0	0	0	0	0	0	0	0	0	0	0	0	0	0	0	0	0	0	0	0	0	0	0	0	0
Patulibacter_americanus(100)	0	0	0	0	0	0	0	0	0	0	0	0	0	0	0	0	0	0	0	0	0	0	0	0	0	0	0	0	0	0	0	0	0	0	0	0	0	0	0	0	0	0	0	0	0	0	0	0	0
Anaerostipes_hadrus(100)	0	0	0	0	0	0	0	0	0	0	0	0	0	0	0	0	0	0	0	0	0	0	0	0	0	0	0	0	0	0	0	0	0	0	0	0	0	0	0	0	0	0	0	0	0	0	0	0	0
Desemzia_incerta(100)	0.6552	0.4601	0.665	0.45	-0.5912	0.091	0.5434	1	1	0.4129	0	-0.4407	0.0081	0.8151	-1	0	-1	-0.7846	0	0.4808	-0.9573	1	0.4953	0.8641	0.7766	0.7138	0	0.9517	0.4435	1	0.8848	0.9722	0.8001	0.9986	-0.0253	0	0	0	0.5403	0	0.9733	1	1	0	0.9258	0.9721	0	0	0
Chryseobacterium_unclassified(100)	-0.5006	-0.2579	0.4602	0.1938	-0.2473	0.9701	0.7309	-1	-0.6075	0	-1	0.371	-0.6495	0.8715	0	1	-0.9274	0.4861	1	0.7766	-0.7603	1	0.7725	0.9702	0.4352	1	1	0.6523	0.7893	-0.2723	0.7374	-0.3058	1	-0.2551	0.8807	0	0	0	0.3701	0	0.9718	0	-0.3174	0	1	1	0	0	0.3652
Prevotella_melaninogenica(100)	-1	-1	-1	0	1	1	1	1	1	0	0	1	1	1	0	0	1	1	0	1	1	0	1	1	1	0	0	1	0	1	1	1	-1	-1	1	0	0	0	0	0	1	0	0	0	0	-1	0	0	1
Geobacillus_stearothermophilus(100)	-1	1	-1	-1	-1	1	1	-1	-1	0	-1	-1	-1	1	1	0	0	1	0	1	0	-1	-1	1	0	0	-1	0	-1	-1	-1	-1	1	0	1	0	0	0	1	0	1	0	0	0	1	0	0	0	0
Actinomycetospora_unclassified(100)	0	0	0	0	0	0	0	0	0	0	0	0	0	0	0	0	0	0	0	0	0	0	0	0	0	0	0	0	0	0	0	0	0	0	0	0	0	0	0	0	0	0	0	0	0	0	0	0	0
Methylobacterium_aquaticum(100)	-0.1849	-0.6561	-0.0416	-0.5	1	0.7112	0.4335	0	0	0	0	0	-1	0.4101	1	0	0	0.2401	0	0.4385	0	0	0.6883	-0.4263	0.5106	0	0	-0.7584	0	0.5506	0.2611	-0.0396	-0.5696	0.8492	0.9624	0	0	0	1	0	0	0	1	0	0	0.5779	0	0	0
Actinotalea_ferrariae(100)	-1	-1	1	1	1	1	1	0	1	0	0	-1	0	1	0	0	1	1	0	1	0	0	1	1	1	0	0	1	0	1	1	1	0	-1	1	0	0	0	0	0	0	0	0	0	0	0	0	-1	0
Stenotrophobacter_unclassified(100)	-1	1	1	-1	1	1	1	0	1	0	0	1	1	1	0	0	1	1	0	1	0	0	1	1	0	-1	0	1	-1	1	1	1	0	0	1	0	0	0	1	0	0	0	0	0	1	0	0	0	0
Campylobacter_gracilis(100)	-1	-1	1	0	1	1	1	-1	1	0	1	1	1	1	1	0	1	1	0	1	1	0	1	1	1	1	0	1	0	0	1	1	1	-1	1	0	0	1	1	0	1	1	0	0	0	1	0	0	1
Devosia_marina(100)	0	0	0	0	0	0	0	0	0	0	0	0	0	0	0	0	0	0	0	0	0	0	0	0	0	0	0	0	0	0	0	0	0	0	0	0	0	0	0	0	0	0	0	0	0	0	0	0	0
Fusicatenibacter_saccharivorans(100)	0	0	0	0	0	0	0	0	0	0	0	0	0	0	0	0	0	0	0	0	0	0	0	0	0	0	0	0	0	0	0	0	0	0	0	0	0	0	0	0	0	0	0	0	0	0	0	0	0
Weissella_unclassified(100)	-0.9937	0.8215	-0.5873	-0.968	-0.9983	0.9987	0.8736	1	-1	0	0	0.7149	-1	0.818	0	0	-0.8801	0.9932	1	0.9954	0	0	0.6949	-0.3285	0.9796	1	1	0.8141	-0.9378	0.7696	0.994	0.2014	1	-0.5733	0.6385	0	0	0	0.9788	0	1	0	1	0	1	-0.1239	0	0	0
Actinomyces_massiliensis(100)	0	0	0	0	0	0	0	0	0	0	0	0	0	0	0	0	0	0	0	0	0	0	0	0	0	0	0	0	0	0	0	0	0	0	0	0	0	0	0	0	0	0	0	0	0	0	0	0	0
Novosphingobium_subterraneum(100)	-0.9772	0.3596	-0.9693	-0.8563	-1	0.968	0.9998	1	0	0	0	0.8131	-1	0.9904	0	0	1	0.9745	0	0.9208	0	1	0.9415	0.702	1	0	0	0.9893	1	0.9837	0.9998	-0.0109	-1	-1	0.9802	0	0	0	1	0	0.782	1	0	0	0	-1	0	0	0
Pseudoxanthomonas_mexicana(100)	0.5616	-0.4289	0.3353	-0.072	-0.0096	-0.4986	-0.2249	-0.943	-0.0942	0.901	0	-0.5473	-0.843	-0.1528	0	0	-0.2253	-0.6736	0.7174	-0.2881	-0.5037	-0.2684	-0.5573	0.6079	-0.0047	0.3286	0.6616	0.1279	0.3764	-0.714	-0.082	0.6198	0.5045	0.8442	-0.3299	0	0.9607	0	-0.5795	0	0.6998	0.843	-0.0469	1	0.8875	0.9042	0	0	0
Roseburia_intestinalis(100)	0	0	0	0	0	0	0	0	0	0	0	0	0	0	0	0	0	0	0	0	0	0	0	0	0	0	0	0	0	0	0	0	0	0	0	0	0	0	0	0	0	0	0	0	0	0	0	0	0
Sulfuricaulis_limicola(100)	0	0	0	0	0	0	0	0	0	0	0	0	0	0	0	0	0	0	0	0	0	0	0	0	0	0	0	0	0	0	0	0	0	0	0	0	0	0	0	0	0	0	0	0	0	0	0	0	0
Arcobacter_butzleri(100)	0	0	0	0	0	0	0	0	0	0	0	0	0	0	0	0	0	0	0	0	0	0	0	0	0	0	0	0	0	0	0	0	0	0	0	0	0	0	0	0	0	0	0	0	0	0	0	0	0
g_bxid5831_s_bxid5831(100)	0.1687	0.8877	0.984	0.8787	-0.7043	-0.2133	-0.1268	-1	-0.1296	0	0	0.8092	0	-0.0934	-0.6883	0	0	-0.2835	0	-0.3281	0	-1	-0.7036	-0.204	-0.0025	1	0	0.1224	0	-0.2797	-0.0894	0.5793	0	0	-0.0997	0	0	0	0.2816	0	0	0	0	0	0	0	0	0	0
Ruminococcus_faecis(100)	0	0	0	0	0	0	0	0	0	0	0	0	0	0	0	0	0	0	0	0	0	0	0	0	0	0	0	0	0	0	0	0	0	0	0	0	0	0	0	0	0	0	0	0	0	0	0	0	0
Ralstonia_insidiosa(100)	-0.2147	-0.9455	-0.4982	-0.5394	-0.555	0.9995	0.0891	0	-0.2886	1	1	-1	1	-0.0122	0	0	0	0.5351	0	-0.5768	-1	0	0.0958	0.2844	1	-1	0	-1	0.9904	0.3166	0.8945	-0.2643	-1	-1	0.9507	0	0	0	-0.185	0	0	0	0	0	0	0	0	0	0
Bacteroides_uniformis(100)	0	0	0	0	0	0	0	0	0	0	0	0	0	0	0	0	0	0	0	0	0	0	0	0	0	0	0	0	0	0	0	0	0	0	0	0	0	0	0	0	0	0	0	0	0	0	0	0	0
Idiomarinaceae_unclassified(100)	-1	1	-1	-1	1	1	1	-1	-1	0	0	0	1	1	0	0	0	1	0	1	0	0	1	-1	1	-1	0	-1	-1	1	-1	-1	-1	-1	0	0	0	0	0	0	-1	0	-1	0	0	-1	0	0	0
Neisseria_mucosa(100)	-0.6406	-0.0746	0.766	0.7808	-0.0703	0.9275	0.9079	0	0	0	1	-0.0805	1	0.993	-1	-0.9332	1	0.8321	0	0.6643	-1	0	0.9967	-1	0.6942	0	-0.927	0.9927	0	0.8555	0.5463	0.6971	1	1	1	0	0	0	-1	1	1	1	1	1	-1	0	0	0	0
Lysobacter_unclassified(100)	0	0	0	0	0	0	0	0	0	0	0	0	0	0	0	0	0	0	0	0	0	0	0	0	0	0	0	0	0	0	0	0	0	0	0	0	0	0	0	0	0	0	0	0	0	0	0	0	0
Acidimicrobiales_unclassified(100)	0	0	0	0	0	0	0	0	0	0	0	0	0	0	0	0	0	0	0	0	0	0	0	0	0	0	0	0	0	0	0	0	0	0	0	0	0	0	0	0	0	0	0	0	0	0	0	0	0
Massilia_aurea(100)	0	0	0	0	0	0	0	0	0	0	0	0	0	0	0	0	0	0	0	0	0	0	0	0	0	0	0	0	0	0	0	0	0	0	0	0	0	0	0	0	0	0	0	0	0	0	0	0	0
Ornithinimicrobium_humiphilum(100)	0	0	0	0	0	0	0	0	0	0	0	0	0	0	0	0	0	0	0	0	0	0	0	0	0	0	0	0	0	0	0	0	0	0	0	0	0	0	0	0	0	0	0	0	0	0	0	0	0
Actinomadura_unclassified(100)	0	0	0	0	0	0	0	0	0	0	0	0	0	0	0	0	0	0	0	0	0	0	0	0	0	0	0	0	0	0	0	0	0	0	0	0	0	0	0	0	0	0	0	0	0	0	0	0	0
Parvimonas_micra(100)	0	0	0	0	0	0	0	0	0	0	0	0	0	0	0	0	0	0	0	0	0	0	0	0	0	0	0	0	0	0	0	0	0	0	0	0	0	0	0	0	0	0	0	0	0	0	0	0	0
Rickettsia_unclassified(100)	-1	-1	1	1	0	1	1	-1	-1	0	-1	1	1	1	0	-1	0	1	0	1	0	0	1	-1	-1	0	-1	1	1	-1	1	1	0	1	1	0	0	0	1	0	-1	0	-1	0	1	0	0	0	-1
Flavobacterium_unclassified(100)	-0.8815	-0.2278	-1	-0.9962	1	0.9999	0.9823	0	0.0714	0	0	1	-1	0.9984	0	0	-0.5489	0.4773	-1	0.9872	0	0	0.9999	0.3401	0.9431	0	0	0.9924	1	0.5757	0.9871	0.6145	1	0.4495	0.6358	0	0	0	1	0	0.2469	0	0.9872	0	1	-1	0	0	0
Devosia_unclassified(100)	-0.7818	0.8694	-0.3773	-0.925	-1	0.8492	0.8721	-1	-0.9871	0	-1	-0.6267	-0.1025	0.777	-1	1	0	0.8243	-0.8372	0.9448	0	0.2054	0.8964	0.9781	0.8929	0	-0.6266	0.8082	-0.943	1	0.7346	0.4825	1	-0.9696	0.822	0	1	0	1	0	-1	0	0.9626	0	0.9512	-0.1161	0	1	0
Pararheinheimera_unclassified(100)	-0.8855	-0.9057	0.7574	0.9358	0.9868	-0.2969	-0.0903	0	1	0	0	1	1	0.3848	0	0	1	-0.6679	1	0.8085	1	1	0.1495	0.6873	0	0	1	-0.0871	-0.6334	-0.9841	-0.5	0.9446	1	0.9874	0.7525	0	0	0	0	0	0.7442	0	1	0	0	0	0	0	0
Janibacter_indicus(100)	-0.8848	-0.5724	-0.8222	-0.5885	0.7911	0.9794	0.9758	0	0	0	0	0.0341	0.9446	0.9084	0	0	0.8705	0.9241	0	0.8543	0	-0.2479	0.9024	0.7575	0.456	-0.94	-0.9688	0.4534	-0.8676	1	0.9828	0.8443	1	-0.9397	0.9371	0	0	0	0.9848	0	-0.0427	0	1	0	0.7629	0	0	0	1
Kineosporia_rhamnosa(100)	0	0	0	0	0	0	0	0	0	0	0	0	0	0	0	0	0	0	0	0	0	0	0	0	0	0	0	0	0	0	0	0	0	0	0	0	0	0	0	0	0	0	0	0	0	0	0	0	0
Ezakiella_coagulans(100)	0	0	0	0	0	0	0	0	0	0	0	0	0	0	0	0	0	0	0	0	0	0	0	0	0	0	0	0	0	0	0	0	0	0	0	0	0	0	0	0	0	0	0	0	0	0	0	0	0
Corynebacterium_durum(100)	0	0	0	0	0	0	0	0	0	0	0	0	0	0	0	0	0	0	0	0	0	0	0	0	0	0	0	0	0	0	0	0	0	0	0	0	0	0	0	0	0	0	0	0	0	0	0	0	0
Romboutsia_sedimentorum(100)	-0.9639	0.4235	-0.738	0.9983	0.9541	0.8863	0.8127	0	1	0	0.8891	-1	0.9209	0.8523	1	0	0.9994	0.9011	1	-0.0341	1	-1	-0.8409	1	0	-0.8409	-1	0.9934	0.8409	0.8634	0.4692	0.9974	1	-0.2586	0.9989	0	0	1	1	0	1	0	1	0	1	0	0	0	-0.563
Rhodocyclaceae_unclassified(100)	-0.9996	0.9325	-0.9933	-0.9835	0.9372	0.9985	0.9999	0.9928	1	-1	0	0.6821	-1	0.9999	-1	0	-0.9696	0.9986	0	0.9196	-1	-1	0.9946	0.9998	1	0	-1	-0.181	-0.5821	1	0.9562	0.7595	-1	0	1	0	0	0	0	0	0.8016	0	0	0	1	1	0	0	0.3811
Chryseobacterium_haifense(100)	0.5606	0.2276	0.3283	-0.0753	-0.7153	0.3814	0.6948	0.6287	0.184	-0.0338	0.2279	0.2372	0.813	0.7121	1	1	-0.3884	-0.502	0	0.9972	0.9357	0	-1	0.3137	1	0.3818	0	-0.6279	-1	0.427	0.9241	0.4071	1	0.679	0.3431	0	0	0	0.8419	0	0.4033	0	0	0	-0.939	-0.8338	0	0	1
Pseudomonas_peli(100)	-1	1	-1	-1	1	1	1	0	1	0	0	0	-1	1	0	0	1	1	0	1	0	0	1	-1	1	0	0	1	1	1	1	-1	0	1	1	-1	0	0	0	0	-1	0	1	0	0	0	0	0	1
Cellulomonas_aerilata(100)	0	0	0	0	0	0	0	0	0	0	0	0	0	0	0	0	0	0	0	0	0	0	0	0	0	0	0	0	0	0	0	0	0	0	0	0	0	0	0	0	0	0	0	0	0	0	0	0	0
Pasteurellaceae_unclassified(100)	0	0	0	0	0	0	0	0	0	0	0	0	0	0	0	0	0	0	0	0	0	0	0	0	0	0	0	0	0	0	0	0	0	0	0	0	0	0	0	0	0	0	0	0	0	0	0	0	0
Mixta_s_bxid5672(100)	1	1	-1	-1	-1	-1	-1	0	-1	0	0	1	-1	-1	0	0	-1	1	-1	-1	-1	0	1	-1	-1	0	0	-1	1	-1	1	-1	0	1	-1	0	0	0	1	0	0	0	0	0	0	1	0	0	-1
Entomomonas_unclassified(100)	-1	-1	-1	1	1	1	1	0	1	0	0	1	1	1	0	0	1	-1	1	1	1	1	-1	1	0	0	1	-1	1	0	-1	1	-1	1	1	0	-1	0	1	1	1	0	1	0	0	0	-1	0	0
Bacillus_licheniformis(100)	1	1	1	1	-1	-1	1	0	0	-1	0	-1	-1	-1	0	0	0	-1	0	-1	0	0	1	1	-1	0	-1	-1	0	-1	0	1	-1	0	1	0	0	0	1	0	1	1	0	0	1	0	0	0	0
Acetobacter_pasteurianus(100) 2	1	-1	-1	1	1	-1	-1	0	0	0	0	-1	0	-1	0	0	0	-1	0	-1	0	0	-1	1	-1	0	0	-1	1	-1	-1	-1	0	0	-1	0	0	0	-1	0	0	0	0	0	0	0	0	0	-1
Tahibacter_aquaticus(100)	0	0	0	0	0	0	0	0	0	0	0	0	0	0	0	0	0	0	0	0	0	0	0	0	0	0	0	0	0	0	0	0	0	0	0	0	0	0	0	0	0	0	0	0	0	0	0	0	0
Archangium_gephyra(100)	-1	-1	-1	-1	-1	1	1	-1	-1	0	0	-1	0	1	0	0	0	1	0	1	0	0	1	1	1	0	-1	1	-1	1	1	1	0	-1	1	0	0	0	1	0	0	0	0	0	1	-1	0	0	1
g_bxid5814_s_bxid5814(100)	1	1	1	1	0	-1	1	0	0	0	0	0	0	-1	0	0	0	-1	0	-1	0	0	1	1	1	0	0	-1	0	-1	1	1	-1	0	-1	0	0	0	1	0	1	0	0	0	0	0	0	0	1
Herbaspirillum_huttiense(100)	-0.9814	-0.6274	-0.1252	0.0386	-1	0.8367	0.9736	0	0	0	0	-1	0	0.9394	-1	-1	0	0.4876	0	0.9455	0	0	0.9418	1	0.9747	1	0	0.9999	0.9883	0.5853	0.8139	1	1	1	0.8694	0	0	0	0.7246	0	0	1	1	0	0	-1	0	0	0.9965
Atopostipes_suicloacalis(100)	-0.8373	0.3581	0.4163	0.6329	-0.4071	0.8069	0.7573	-0.3929	-0.029	0	-1	-0.4925	-0.2808	0.7581	1	0	0.3741	0.686	1	0.7781	-0.0671	1	0.6891	0.8216	0.3277	1	0.7737	0.8844	0	0.7832	0.5928	0.8337	1	1	0.8275	0	0	0	-0.1534	0	-0.2185	0	0.5949	0	0	0.866	0	0	-0.8337
Pararheinheimera_aquatica(100)	-0.9853	0.6099	0.7906	0.2014	-0.9865	0.7273	0.8148	-0.98	0.1385	0	0	0.5314	-0.105	0.7023	-1	0	-0.6662	0.9141	-1	-0.0709	-1	1	0.8158	-0.9486	1	-1	1	-0.5323	-0.5325	0.2707	1	-0.8645	0.396	0.9426	0.8526	0	0	0	0.0497	0	-0.8292	0	0	0	-1	0	0	0	1
Belnapia_rosea(100)	-1	-1	1	1	0	1	1	-1	0	0	-1	-1	0	1	-1	0	-1	1	-1	1	0	0	1	0	1	0	0	1	0	1	0	1	0	0	1	0	0	0	1	0	0	0	0	0	0	0	0	0	0
Acinetobacter_ursingii(100)	0	0	0	0	0	0	0	0	0	0	0	0	0	0	0	0	0	0	0	0	0	0	0	0	0	0	0	0	0	0	0	0	0	0	0	0	0	0	0	0	0	0	0	0	0	0	0	0	0
Peptostreptococcaceae_unclassified(100)	-0.2511	-0.938	0.3173	0.5117	-0.5048	0.3366	0.402	0.9275	0.2883	0	0.8746	-0.899	0.895	0.6664	0.7571	-1	0.6858	-0.2245	0.5	0.9438	0.9761	-0.9858	0.1472	0.546	1	1	-1	0.3058	-0.4305	0.2888	-0.9318	0.9186	0	-0.9512	0.9499	0	0	0	-1	0	0	0	0	0	0.6051	-1	0	0	1
Terrabacter_unclassified(100)	0	0	0	0	0	0	0	0	0	0	0	0	0	0	0	0	0	0	0	0	0	0	0	0	0	0	0	0	0	0	0	0	0	0	0	0	0	0	0	0	0	0	0	0	0	0	0	0	0
Sphingobacterium_daejeonense(100)	0	0	0	0	0	0	0	0	0	0	0	0	0	0	0	0	0	0	0	0	0	0	0	0	0	0	0	0	0	0	0	0	0	0	0	0	0	0	0	0	0	0	0	0	0	0	0	0	0
Cavicella_subterranea(100)	0	0	0	0	0	0	0	0	0	0	0	0	0	0	0	0	0	0	0	0	0	0	0	0	0	0	0	0	0	0	0	0	0	0	0	0	0	0	0	0	0	0	0	0	0	0	0	0	0
Albidiferax_ferrireducens(100)	0	0	0	0	0	0	0	0	0	0	0	0	0	0	0	0	0	0	0	0	0	0	0	0	0	0	0	0	0	0	0	0	0	0	0	0	0	0	0	0	0	0	0	0	0	0	0	0	0
Jatrophihabitans_huperziae(100)	0	0	0	0	0	0	0	0	0	0	0	0	0	0	0	0	0	0	0	0	0	0	0	0	0	0	0	0	0	0	0	0	0	0	0	0	0	0	0	0	0	0	0	0	0	0	0	0	0
Rothia_dentocariosa(100)	-0.6054	0.3621	0.219	0.8202	0.6173	0.7233	0.7905	1	0.1838	-0.7559	0.881	-0.347	0.8932	0.7819	0	0.8841	0.5995	0.6951	0	0.6117	-0.9672	0	0.526	0.5098	0.5452	0.0356	0.9987	0.8332	0.9392	0.6252	0.5531	-0.5135	0.9201	0.5627	0.6667	0	0	0	0.3819	0	0.1561	1	0.9776	0	0.8567	1	0	0	0
Lysinibacillus_sinduriensis(100)	0	0	0	0	0	0	0	0	0	0	0	0	0	0	0	0	0	0	0	0	0	0	0	0	0	0	0	0	0	0	0	0	0	0	0	0	0	0	0	0	0	0	0	0	0	0	0	0	0
Aeromonas_unclassified(100)	0	0	0	0	0	0	0	0	0	0	0	0	0	0	0	0	0	0	0	0	0	0	0	0	0	0	0	0	0	0	0	0	0	0	0	0	0	0	0	0	0	0	0	0	0	0	0	0	0
Lactobacillus_iners(100)	-0.3504	0.2419	0.2103	0.4044	-0.4869	0.3516	0.3669	0	-1	0	1	1	0.4463	0.4938	0	1	0	0.2095	0	0.4554	0	1	0.4984	0.1722	1	-1	0	-0.0129	1	0.4961	0.2896	0.5797	-0.3911	0.5696	0.7096	0	0	0	-0.7257	0	0.9587	0	1	0	0	0.7257	0	0	-1
Clostridium_chromiireducens(100)	0	0	0	0	0	0	0	0	0	0	0	0	0	0	0	0	0	0	0	0	0	0	0	0	0	0	0	0	0	0	0	0	0	0	0	0	0	0	0	0	0	0	0	0	0	0	0	0	0
Brachybacterium_conglomeratum(100)	-0.8902	0.9407	0.973	0.8461	0	0.9949	0.9777	0	-1	0	0	0	1	0.9865	0	0	0	0.9884	0	0.9908	0	0	0.8259	0.9894	1	-1	0	0.9214	0.9937	0.943	0.9999	0.9737	-1	0.0127	0.9948	0	0	0	1	0	0.9918	0	0.894	0	0	-1	0	0	1
Aerococcus_unclassified(100)	0.9871	-0.5476	0.9229	0.9267	-0.7337	-0.8117	-0.0573	0.1484	0.0256	0.831	-1	-0.998	0.1883	0.0073	-1	-1	-1	-0.8289	0	-0.4748	-1	-1	0.4694	-0.2754	0.3054	0.9403	1	0.7471	0.9114	-0.866	-0.5632	-0.4894	-0.7502	0.9314	-0.99	0	0	0	-0.8809	0	-0.4902	-0.9724	-0.7816	1	0.1297	0.6982	0	0	1
Roseomonas_mucosa(100)	0	0	0	0	0	0	0	0	0	0	0	0	0	0	0	0	0	0	0	0	0	0	0	0	0	0	0	0	0	0	0	0	0	0	0	0	0	0	0	0	0	0	0	0	0	0	0	0	0
Anaerococcus_s_bxid5685(100)	0	0	0	0	0	0	0	0	0	0	0	0	0	0	0	0	0	0	0	0	0	0	0	0	0	0	0	0	0	0	0	0	0	0	0	0	0	0	0	0	0	0	0	0	0	0	0	0	0
Brevundimonas_bullata(100)	-1	-1	-1	1	1	1	1	-1	1	0	0	-1	1	1	0	0	0	1	0	1	0	-1	1	1	0	0	1	1	0	0	1	1	1	-1	1	0	0	0	1	0	1	0	1	0	1	0	0	0	0
Pseudonocardia_halophobica(100)	0	0	0	0	0	0	0	0	0	0	0	0	0	0	0	0	0	0	0	0	0	0	0	0	0	0	0	0	0	0	0	0	0	0	0	0	0	0	0	0	0	0	0	0	0	0	0	0	0
Ligilactobacillus_acidipiscis(100)	-0.5256	0.4173	-0.7165	0.1096	-1	0.5559	0.5585	0	-0.109	0	0	-0.8767	0	0.7445	0	-1	0	0.5571	0	0.8211	0	-0.8216	0.4986	0.8431	0.587	0	-0.9983	0.342	-0.0943	0.1834	0.9523	-1	0	0.2571	0.7701	0	0	0	0.9786	0	0	0	0	0	-0.7947	-1	0	-0.9557	1
Bartonella_unclassified(100)	0.4631	0.855	0.0132	0.9631	0.0277	-0.1945	-0.2639	0	0	0	0	-0.6468	0	-0.2167	-1	0	0	-0.2661	0	-0.4463	0	0	-0.3724	-0.5722	1	0	1	-0.8323	-0.8819	-0.3179	-0.4647	-0.9208	-0.9714	0.4586	-0.2637	0	0	0	-0.3249	0	-1	0	0	0	0	0.348	0	0	-0.9424
Corynebacterium_crudilactis(100)	-0.9419	-0.9524	-0.9967	0.3479	0.8171	0.7803	0.7851	-1	-0.924	0	0	-1	-1	0.9458	0	0	1	0.9544	0	0.9994	-0.7428	0	0.9765	0.4098	1	-0.8567	1	0.0613	-1	0.8918	0.9983	0.3826	-1	0	1	0	0	0	0.9823	0	0.144	0	1	0	0	-1	0	0	0.9512
Geodermatophilus_unclassified(100)	-0.993	0.4181	0.6575	0.6332	-0.9512	0.9768	0.9996	0	1	0	0	0.9997	0	0.9982	0	0	0	0.8325	0	0.8887	0	0	0.9957	0.9419	0.9998	0	1	0.9977	0	-1	0.9773	0.7885	1	1	1	0	0	0	1	0	0.2382	0.722	0.9856	-1	0	1	0	0	-1
Planococcaceae_unclassified(100)	1	1	1	1	-1	1	1	-1	-1	-1	-1	-1	-1	1	-1	0	-1	-1	-1	1	0	0	1	1	-1	1	0	1	1	0	-1	1	1	1	1	0	0	0	1	0	-1	0	0	0	-1	0	0	0	0
Skermanella_aerolata(100)	1	-1	-1	1	-1	-1	-1	0	-1	0	0	0	0	-1	0	0	0	1	0	-1	0	0	-1	-1	-1	0	0	-1	0	-1	-1	-1	-1	-1	-1	0	0	0	1	0	0	0	0	0	-1	0	0	0	0
Rhizobium_flavum(100)	0	0	0	0	0	0	0	0	0	0	0	0	0	0	0	0	0	0	0	0	0	0	0	0	0	0	0	0	0	0	0	0	0	0	0	0	0	0	0	0	0	0	0	0	0	0	0	0	0
Apilactobacillus_s_bxid5570(100)	0.375	-0.8429	-0.1852	0.8453	0.4168	0.0085	0.071	0.9277	0.9287	0	-0.0379	0.2893	0.2364	0.0783	-0.4319	1	0.7827	0.0406	0.9996	-0.1414	0.8719	0.7906	-0.1653	0.5027	-0.5389	0.4074	0.6882	0.5244	0.4131	0.4355	0.6564	-0.1251	-0.9998	-0.1924	0.06	0	0	0	0.0362	0	-0.5743	0	1	0	-0.9427	0.5862	0	-1	0.7238
Staphylococcaceae_unclassified(100)	0	0	0	0	0	0	0	0	0	0	0	0	0	0	0	0	0	0	0	0	0	0	0	0	0	0	0	0	0	0	0	0	0	0	0	0	0	0	0	0	0	0	0	0	0	0	0	0	0
Oceanobacillus_damuensis(100)	0	0	0	0	0	0	0	0	0	0	0	0	0	0	0	0	0	0	0	0	0	0	0	0	0	0	0	0	0	0	0	0	0	0	0	0	0	0	0	0	0	0	0	0	0	0	0	0	0
Paeniclostridium_unclassified(100)	-1	1	-1	-1	-1	1	1	1	0	0	0	0	-1	1	0	0	-1	1	0	1	0	0	1	-1	0	-1	0	1	-1	1	1	-1	0	-1	1	0	0	0	0	0	1	0	0	0	0	-1	0	0	0
Haematomicrobium_sanguinis(100)	0	0	0	0	0	0	0	0	0	0	0	0	0	0	0	0	0	0	0	0	0	0	0	0	0	0	0	0	0	0	0	0	0	0	0	0	0	0	0	0	0	0	0	0	0	0	0	0	0
Rhodocytophaga_aerolata(100)	0	0	0	0	0	0	0	0	0	0	0	0	0	0	0	0	0	0	0	0	0	0	0	0	0	0	0	0	0	0	0	0	0	0	0	0	0	0	0	0	0	0	0	0	0	0	0	0	0
Corynebacterium_matruchotii(100)	-1	1	1	-1	0	1	1	0	0	0	0	-1	-1	1	0	0	0	1	0	1	0	1	1	1	0	0	0	-1	0	1	1	1	1	0	1	0	0	0	1	0	1	0	0	0	-1	0	0	0	0
Nocardioides_halotolerans(100)	0	0	0	0	0	0	0	0	0	0	0	0	0	0	0	0	0	0	0	0	0	0	0	0	0	0	0	0	0	0	0	0	0	0	0	0	0	0	0	0	0	0	0	0	0	0	0	0	0
Blastococcus_jejuensis(100)	0	0	0	0	0	0	0	0	0	0	0	0	0	0	0	0	0	0	0	0	0	0	0	0	0	0	0	0	0	0	0	0	0	0	0	0	0	0	0	0	0	0	0	0	0	0	0	0	0
Rhodococcus_corynebacterioides(100)	-1	-1	1	1	-1	1	1	0	0	0	0	-1	1	1	0	0	1	-1	0	1	-1	0	1	1	-1	0	1	1	1	1	-1	-1	1	1	1	0	0	0	-1	0	-1	0	0	0	0	1	0	0	0
Bacteroides_thetaiotaomicron(100)	0	0	0	0	0	0	0	0	0	0	0	0	0	0	0	0	0	0	0	0	0	0	0	0	0	0	0	0	0	0	0	0	0	0	0	0	0	0	0	0	0	0	0	0	0	0	0	0	0
Sphingobium_chungbukense(100)	0	0	0	0	0	0	0	0	0	0	0	0	0	0	0	0	0	0	0	0	0	0	0	0	0	0	0	0	0	0	0	0	0	0	0	0	0	0	0	0	0	0	0	0	0	0	0	0	0
g_bxid5846_s_bxid5849(100)	-1	1	1	-1	0	1	1	0	1	0	0	-1	-1	1	0	0	1	1	0	1	-1	-1	1	-1	0	1	-1	1	1	0	-1	-1	-1	1	1	0	0	0	1	0	0	0	0	0	1	1	0	1	0
Erysipelatoclostridium_unclassified(100)	0	0	0	0	0	0	0	0	0	0	0	0	0	0	0	0	0	0	0	0	0	0	0	0	0	0	0	0	0	0	0	0	0	0	0	0	0	0	0	0	0	0	0	0	0	0	0	0	0
Paenibacillus_dendritiformis(100)	-1	-1	1	1	1	1	1	1	1	0	1	-1	1	1	1	-1	1	1	0	1	1	1	1	-1	1	1	0	1	-1	1	1	-1	1	0	1	0	0	1	1	0	-1	0	-1	0	1	0	0	0	1
Morganella_s_bxid5186(100)	-0.0727	0.877	0.9254	-0.0419	-0.1521	-0.1877	-0.5507	-1	-1	-0.9008	0	-0.1483	-1	-0.2043	0	0	0	0.1563	-1	-0.4694	0	0	-0.1097	-0.9931	-0.5829	1	0	-0.6109	-0.0863	0.273	0.0349	-0.9986	-0.7785	-0.9285	-0.957	0	0	0	-0.3848	0	-0.9935	-1	-0.9008	0	-0.9991	1	0	0	0.995
Lactobacillus_aviarius(100)	0.9899	0.1309	0.5313	-0.6297	-0.9937	0.2731	0.3135	0	-1	0	0	0.9932	-0.7174	0.2957	0	0	0	-0.9588	0	-0.1219	-1	0	0.9581	0.0654	-1	0.9671	0.1221	0.333	-0.37	-1	0.0779	0.2038	0.2063	0	0.192	0	0	0	1	0	-0.6129	1	0	0	0.0333	0	0	0	-1
Enterobacter_hormaechei(100)	-1	1	1	1	-1	1	1	0	-1	0	0	-1	-1	1	0	0	0	-1	0	1	0	0	1	1	1	-1	0	1	1	-1	1	1	0	1	1	0	0	0	-1	0	0	1	1	0	1	-1	0	0	0
Nocardioidaceae_unclassified(100)	1	-1	1	1	-1	-1	-1	1	1	0	0	-1	1	-1	1	0	0	-1	0	-1	0	-1	-1	1	-1	0	-1	-1	-1	-1	1	1	1	-1	1	0	0	0	-1	0	1	0	1	0	1	0	0	0	0
Microbacterium_hydrocarbonoxydans(100)	0.7672	-0.2349	-0.3379	0.1519	0.1171	-0.3415	-0.6476	0	-0.9639	0	0	0.7701	-0.9972	-0.5463	0	0	0	0.3593	0	-0.5021	0	-1	-0.5246	-0.7997	-0.3726	0	0	-0.3689	0.2098	0.947	-0.7044	-0.9199	-0.325	-0.5701	-0.9439	0	0	0	-0.4421	0	0.3971	-1	-0.641	1	0	1	0	0	0.7149
Hydrogenophaga_bisanensis(100)	-0.7033	-0.7962	-0.1643	-0.7679	0.5846	0.2417	0.3045	0.3386	1	0	0.5604	1	0.6179	0.5048	0	0	0.4068	0.7216	0.2472	0.7277	0.3783	0	0.2834	0.4393	0.372	0.0975	0	0.0161	-0.1001	0.4131	0.056	0.4935	0.0865	-0.3863	0.535	0	0	0	1	0	-0.0414	1	0.7595	0	0.4198	-1	0	0	-0.6547
Cyanobacteriia_unclassified(100)	-1	1	1	1	0	1	1	0	0	0	0	-1	0	1	0	0	1	1	1	1	0	1	1	1	1	1	1	1	1	1	1	1	0	1	1	0	0	0	1	0	0	0	0	0	0	1	0	0	1
Aurantimicrobium_minutum(100)	0	0	0	0	0	0	0	0	0	0	0	0	0	0	0	0	0	0	0	0	0	0	0	0	0	0	0	0	0	0	0	0	0	0	0	0	0	0	0	0	0	0	0	0	0	0	0	0	0
Lactobacillus_s_bxid5656(100)	0	0	0	0	0	0	0	0	0	0	0	0	0	0	0	0	0	0	0	0	0	0	0	0	0	0	0	0	0	0	0	0	0	0	0	0	0	0	0	0	0	0	0	0	0	0	0	0	0
Halomonas_unclassified(100)	-0.7908	-0.1974	-0.4657	-0.581	0.5201	0.781	0.7656	0	-0.515	0	0	-0.5268	0.9982	0.8356	0.9918	0	0	0.7594	0	0.9999	0	-0.7722	0.9827	0.9379	1	1	1	1	-0.2143	0	0.8283	0.9826	1	0	0.8893	0	0	0	0.6067	0	1	0	0	0	1	0	0	0	0
Parahymenobacter_deserti(100)	0	0	0	0	0	0	0	0	0	0	0	0	0	0	0	0	0	0	0	0	0	0	0	0	0	0	0	0	0	0	0	0	0	0	0	0	0	0	0	0	0	0	0	0	0	0	0	0	0
Neokomagataea_thailandica(100)	0.1434	-0.9708	0.6307	0.4517	0.5823	-0.449	-0.395	0	0	0	0	0.9905	0	-0.386	1	0	0	-0.3812	0	-0.2015	0	0	-0.4224	0.7659	-0.6328	0	-1	-0.0305	1	-0.0677	-0.4958	0.8829	0.0409	-0.8504	-0.3678	0	0	0	1	0	0.0618	0	0	0	0	0.0305	0	0	0.3851
Corynebacterium_jeikeium(100)	1	1	-1	-1	1	-1	1	0	1	1	0	-1	-1	-1	0	0	0	-1	0	-1	1	0	-1	1	-1	1	0	1	-1	-1	1	1	1	-1	-1	0	0	0	-1	0	1	0	0	0	0	1	0	0	0
Arthrobacter_unclassified(100)	0	0	0	0	0	0	0	0	0	0	0	0	0	0	0	0	0	0	0	0	0	0	0	0	0	0	0	0	0	0	0	0	0	0	0	0	0	0	0	0	0	0	0	0	0	0	0	0	0
Flavobacteriaceae_unclassified(100)	-0.4889	-0.2376	-0.7113	0.8782	0.9054	0.2211	0.2743	1	0.5108	0	0	-0.8342	-1	0.0206	0	0	0.9229	0.3676	1	0.0502	1	0	-0.0059	0.7236	1	-0.3967	0	0.5352	-0.8836	0.238	0.276	0.9743	-1	0.3851	-0.2138	0	0	0	0.4883	0	1	0	0	0	0.6433	0	0	-1	-1
Pseudonocardiaceae_unclassified(100)	0	0	0	0	0	0	0	0	0	0	0	0	0	0	0	0	0	0	0	0	0	0	0	0	0	0	0	0	0	0	0	0	0	0	0	0	0	0	0	0	0	0	0	0	0	0	0	0	0
Legionella_quinlivanii(100)	0	0	0	0	0	0	0	0	0	0	0	0	0	0	0	0	0	0	0	0	0	0	0	0	0	0	0	0	0	0	0	0	0	0	0	0	0	0	0	0	0	0	0	0	0	0	0	0	0
Entomomonas_s_bxid0138(100)	-0.951	0.9523	0.8168	-0.4233	-0.8595	0.9996	0.9934	0	-0.5527	0	0	1	0.4182	0.9991	0	0	-0.3851	0.9708	0.3318	0.989	0.126	1	-1	1	0	-0.9918	1	-1	-0.7185	0	-1	0.9944	-1	-0.7259	0.9953	0	-1	0	1	1	1	0	0.6067	0	1	-1	-1	0	0
Blautia_unclassified(100)	-0.6883	-0.8322	-0.9633	-0.9372	-0.9083	0.1689	0.0379	0	0	0	0	1	-0.9822	0.0069	-1	0	-0.5	0.4854	0	0.469	0	0	-0.1148	-0.9993	0.6112	0	0	-0.3518	0	-1	0.4467	0.0526	-0.7433	0	0.3442	0	0	0	-0.3826	0	-0.9805	-0.6921	-0.3596	0	0	-0.9995	0	0	0
Pseudoxanthomonas_koreensis(100)	0	0	0	0	0	0	0	0	0	0	0	0	0	0	0	0	0	0	0	0	0	0	0	0	0	0	0	0	0	0	0	0	0	0	0	0	0	0	0	0	0	0	0	0	0	0	0	0	0
Lysinibacillus_unclassified(100)	0	0	0	0	0	0	0	0	0	0	0	0	0	0	0	0	0	0	0	0	0	0	0	0	0	0	0	0	0	0	0	0	0	0	0	0	0	0	0	0	0	0	0	0	0	0	0	0	0
Caulobacter_henricii(100)	0	0	0	0	0	0	0	0	0	0	0	0	0	0	0	0	0	0	0	0	0	0	0	0	0	0	0	0	0	0	0	0	0	0	0	0	0	0	0	0	0	0	0	0	0	0	0	0	0
Bombilactobacillus_s_bxid5773(100)	0.2371	0.8119	0.0089	-0.6737	0.2459	0.1439	0.3175	-0.1295	-0.2156	0	0	0.7134	-0.7163	0.4013	0	0	-0.6381	0.408	-0.2325	-0.0107	0	-0.0484	0.3874	0.4088	0.1742	0.4622	0.7532	0.2025	-0.2297	-0.3797	0.3118	0.4098	0.5544	0.2333	0.2398	0	0	0	0.017	0	0.7363	0.6386	0.6166	0	0.8613	0.4418	0	-1	-0.5
Staphylococcus_saprophyticus(100)	0	0	0	0	0	0	0	0	0	0	0	0	0	0	0	0	0	0	0	0	0	0	0	0	0	0	0	0	0	0	0	0	0	0	0	0	0	0	0	0	0	0	0	0	0	0	0	0	0
Bacteroides_xylanisolvens(100)	0	0	0	0	0	0	0	0	0	0	0	0	0	0	0	0	0	0	0	0	0	0	0	0	0	0	0	0	0	0	0	0	0	0	0	0	0	0	0	0	0	0	0	0	0	0	0	0	0
Streptomyces_albus(100)	0	0	0	0	0	0	0	0	0	0	0	0	0	0	0	0	0	0	0	0	0	0	0	0	0	0	0	0	0	0	0	0	0	0	0	0	0	0	0	0	0	0	0	0	0	0	0	0	0
Burkholderiaceae_unclassified(100)	0	0	0	0	0	0	0	0	0	0	0	0	0	0	0	0	0	0	0	0	0	0	0	0	0	0	0	0	0	0	0	0	0	0	0	0	0	0	0	0	0	0	0	0	0	0	0	0	0
Clostridiaceae_unclassified(100)	0	0	0	0	0	0	0	0	0	0	0	0	0	0	0	0	0	0	0	0	0	0	0	0	0	0	0	0	0	0	0	0	0	0	0	0	0	0	0	0	0	0	0	0	0	0	0	0	0
Patulibacter_minatonensis(100)	0	0	0	0	0	0	0	0	0	0	0	0	0	0	0	0	0	0	0	0	0	0	0	0	0	0	0	0	0	0	0	0	0	0	0	0	0	0	0	0	0	0	0	0	0	0	0	0	0
Sphingomonas_azotifigens(100)	0	0	0	0	0	0	0	0	0	0	0	0	0	0	0	0	0	0	0	0	0	0	0	0	0	0	0	0	0	0	0	0	0	0	0	0	0	0	0	0	0	0	0	0	0	0	0	0	0
Treponema_unclassified(100)	0	0	0	0	0	0	0	0	0	0	0	0	0	0	0	0	0	0	0	0	0	0	0	0	0	0	0	0	0	0	0	0	0	0	0	0	0	0	0	0	0	0	0	0	0	0	0	0	0
Cellvibrio_unclassified(100)	0	0	0	0	0	0	0	0	0	0	0	0	0	0	0	0	0	0	0	0	0	0	0	0	0	0	0	0	0	0	0	0	0	0	0	0	0	0	0	0	0	0	0	0	0	0	0	0	0
Mycobacterium_saopaulense(100)	0	0	0	0	0	0	0	0	0	0	0	0	0	0	0	0	0	0	0	0	0	0	0	0	0	0	0	0	0	0	0	0	0	0	0	0	0	0	0	0	0	0	0	0	0	0	0	0	0
Segetibacter_s_bxid5689(100)	0	0	0	0	0	0	0	0	0	0	0	0	0	0	0	0	0	0	0	0	0	0	0	0	0	0	0	0	0	0	0	0	0	0	0	0	0	0	0	0	0	0	0	0	0	0	0	0	0
Acinetobacter_venetianus(100)	0	0	0	0	0	0	0	0	0	0	0	0	0	0	0	0	0	0	0	0	0	0	0	0	0	0	0	0	0	0	0	0	0	0	0	0	0	0	0	0	0	0	0	0	0	0	0	0	0
Aureimonas_unclassified(100)	0	0	0	0	0	0	0	0	0	0	0	0	0	0	0	0	0	0	0	0	0	0	0	0	0	0	0	0	0	0	0	0	0	0	0	0	0	0	0	0	0	0	0	0	0	0	0	0	0
Methylorubrum_extorquens(100)	-1	1	-1	1	-1	1	1	-1	0	0	0	1	0	-1	0	0	0	1	0	1	-1	0	-1	-1	1	-1	0	-1	-1	0	-1	-1	0	-1	1	0	0	0	-1	0	-1	0	-1	0	0	0	0	0	0
Georgenia_unclassified(100)	1	1	1	1	-1	1	1	0	0	0	0	0	-1	1	0	0	0	-1	0	1	1	0	1	1	1	1	0	1	1	1	-1	0	1	1	1	0	0	0	1	0	1	-1	-1	0	0	1	0	0	1
Flavobacterium_succinicans(100)	-0.7719	-0.3665	0.3454	0.5319	-0.3507	0.8755	0.8913	0	-0.4979	0	0.5774	1	-0.4575	0.8372	0	0	-0.5534	0.946	0	0.9248	-0.7747	0	0.9485	-0.4551	0.7207	-0.4188	0	-0.1866	-0.3944	0.8647	0.4952	0.2765	0.1456	-0.2176	0.9226	0	0	0	0.9816	0	-0.4589	0	0	0	0	-0.987	0	0	0.0231
Sphingomonas_s_bxid5271(100)	1	1	1	-1	-1	1	1	1	-1	0	0	0	-1	1	0	0	0	-1	0	1	1	0	1	1	0	0	0	1	1	1	1	1	1	1	1	0	0	0	1	0	1	1	0	0	0	1	0	0	0
Planomicrobium_unclassified(100)	0	0	0	0	0	0	0	0	0	0	0	0	0	0	0	0	0	0	0	0	0	0	0	0	0	0	0	0	0	0	0	0	0	0	0	0	0	0	0	0	0	0	0	0	0	0	0	0	0
Aeromicrobium_unclassified(100)	0	0	0	0	0	0	0	0	0	0	0	0	0	0	0	0	0	0	0	0	0	0	0	0	0	0	0	0	0	0	0	0	0	0	0	0	0	0	0	0	0	0	0	0	0	0	0	0	0
Sphingomonas_desiccabilis(100)	-0.8714	0.4579	-0.592	-0.2591	0.5985	0.0408	0.2129	-1	-1	0	1	0	0.8001	0.2386	0	0	-1	-0.04	0	-0.1512	1	0	0.0787	0.1198	-1	-0.21	0	0.0929	0.7561	0	1	0.4131	0.43	0.6812	0.2064	0	0	0	-1	0	-1	-1	-0.5	0	-1	1	0	0	0
Luteolibacter_luojiensis(100)	0	0	0	0	0	0	0	0	0	0	0	0	0	0	0	0	0	0	0	0	0	0	0	0	0	0	0	0	0	0	0	0	0	0	0	0	0	0	0	0	0	0	0	0	0	0	0	0	0
Dietzia_maris(100)	1	1	-1	1	1	1	1	-1	1	0	0	0	0	1	0	0	0	-1	0	1	0	0	1	1	1	1	0	0	1	1	1	0	0	1	-1	0	0	0	1	0	1	0	0	0	0	0	0	0	0
Pedococcus_dokdonensis(100)	0	0	0	0	0	0	0	0	0	0	0	0	0	0	0	0	0	0	0	0	0	0	0	0	0	0	0	0	0	0	0	0	0	0	0	0	0	0	0	0	0	0	0	0	0	0	0	0	0
Planomicrobium_okeanokoites(100)	0	0	0	0	0	0	0	0	0	0	0	0	0	0	0	0	0	0	0	0	0	0	0	0	0	0	0	0	0	0	0	0	0	0	0	0	0	0	0	0	0	0	0	0	0	0	0	0	0
Flavobacterium_cucumis(100)	0	0	0	0	0	0	0	0	0	0	0	0	0	0	0	0	0	0	0	0	0	0	0	0	0	0	0	0	0	0	0	0	0	0	0	0	0	0	0	0	0	0	0	0	0	0	0	0	0
Brevibacterium_ravenspurgense(100)	0	0	0	0	0	0	0	0	0	0	0	0	0	0	0	0	0	0	0	0	0	0	0	0	0	0	0	0	0	0	0	0	0	0	0	0	0	0	0	0	0	0	0	0	0	0	0	0	0
Brevundimonas_subvibrioides(100)	0	0	0	0	0	0	0	0	0	0	0	0	0	0	0	0	0	0	0	0	0	0	0	0	0	0	0	0	0	0	0	0	0	0	0	0	0	0	0	0	0	0	0	0	0	0	0	0	0
Apibacter_raozihei(100)	-1	-1	-1	1	0	1	1	0	1	0	0	1	1	1	0	0	0	1	0	1	0	1	0	1	1	0	1	1	1	1	1	1	1	-1	1	0	0	0	0	0	1	0	0	0	1	0	0	0	0
Sphingopyxis_alaskensis(100)	0	0	0	0	0	0	0	0	0	0	0	0	0	0	0	0	0	0	0	0	0	0	0	0	0	0	0	0	0	0	0	0	0	0	0	0	0	0	0	0	0	0	0	0	0	0	0	0	0
Leptotrichia_shahii(100)	0	0	0	0	0	0	0	0	0	0	0	0	0	0	0	0	0	0	0	0	0	0	0	0	0	0	0	0	0	0	0	0	0	0	0	0	0	0	0	0	0	0	0	0	0	0	0	0	0
Empedobacter_falsenii(100)	0	0	0	0	0	0	0	0	0	0	0	0	0	0	0	0	0	0	0	0	0	0	0	0	0	0	0	0	0	0	0	0	0	0	0	0	0	0	0	0	0	0	0	0	0	0	0	0	0
Actinomyces_naeslundii(100)	0	0	0	0	0	0	0	0	0	0	0	0	0	0	0	0	0	0	0	0	0	0	0	0	0	0	0	0	0	0	0	0	0	0	0	0	0	0	0	0	0	0	0	0	0	0	0	0	0
Hydrobacter_penzbergensis(100)	0.1338	0.1908	0.1672	0.5559	-0.6086	0.2262	0.2538	0	-0.6352	0	-0.8509	-0.2077	-0.2556	0.0397	0	0	-0.5579	0.3466	0	0.3215	-0.4639	0	0.2838	0.1987	0.0118	-0.4872	0	0.3042	-0.0707	0.3519	0.0625	0.1433	-0.5601	0.4422	-0.0614	0	0	0	0.4	0	0.0259	0	0	0	0	-0.0315	0	0	-0.0613
Neisseriaceae_unclassified(100)	0.3762	0.1944	-0.0827	-0.6257	-0.2361	-0.9587	-0.832	-0.9964	-1	0	-1	-0.7399	-0.2835	-0.9377	-0.3685	0	0	-0.5651	0	-0.8443	1	0	-0.8993	0	-0.951	0	1	-0.7627	0	-0.9309	-0.7265	-0.9023	-0.5286	0.4903	0	0	0	0	0	0	0	-1	0	0	0	0	0	0	0
Janthinobacterium_lividum(100)	1	1	1	-1	-1	-1	1	1	1	0	-1	0	1	1	-1	-1	-1	-1	0	-1	-1	0	1	-1	1	1	0	1	1	0	1	-1	1	1	-1	0	0	0	-1	0	-1	0	-1	0	-1	0	0	0	0
Erythromicrobium_ramosum(100)	0	0	0	0	0	0	0	0	0	0	0	0	0	0	0	0	0	0	0	0	0	0	0	0	0	0	0	0	0	0	0	0	0	0	0	0	0	0	0	0	0	0	0	0	0	0	0	0	0
Siccationidurans_soli(100)	0	0	0	0	0	0	0	0	0	0	0	0	0	0	0	0	0	0	0	0	0	0	0	0	0	0	0	0	0	0	0	0	0	0	0	0	0	0	0	0	0	0	0	0	0	0	0	0	0
Sinirhodobacter_s_bxid5614(100)	0	0	0	0	0	0	0	0	0	0	0	0	0	0	0	0	0	0	0	0	0	0	0	0	0	0	0	0	0	0	0	0	0	0	0	0	0	0	0	0	0	0	0	0	0	0	0	0	0
Rhizobacter_profundi(100)	-1	1	-1	1	0	1	1	0	0	0	0	1	1	1	0	0	0	1	0	-1	0	1	1	-1	1	0	0	1	0	1	1	-1	0	0	-1	0	0	0	1	0	0	0	0	0	1	0	0	0	0
Bosea_unclassified(100)	0	0	0	0	0	0	0	0	0	0	0	0	0	0	0	0	0	0	0	0	0	0	0	0	0	0	0	0	0	0	0	0	0	0	0	0	0	0	0	0	0	0	0	0	0	0	0	0	0
Jeotgalicoccus_unclassified(100)	1	1	-1	-1	-1	-1	-1	0	-1	0	0	1	1	-1	0	0	0	-1	0	-1	0	0	-1	-1	1	0	0	1	1	-1	1	-1	0	1	-1	0	0	0	-1	0	0	0	0	0	1	0	0	0	0
Massilia_lutea(100)	0	0	0	0	0	0	0	0	0	0	0	0	0	0	0	0	0	0	0	0	0	0	0	0	0	0	0	0	0	0	0	0	0	0	0	0	0	0	0	0	0	0	0	0	0	0	0	0	0
Capnocytophaga_granulosa(100)	0	0	0	0	0	0	0	0	0	0	0	0	0	0	0	0	0	0	0	0	0	0	0	0	0	0	0	0	0	0	0	0	0	0	0	0	0	0	0	0	0	0	0	0	0	0	0	0	0
Murdochiella_asaccharolytica(100)	0	0	0	0	0	0	0	0	0	0	0	0	0	0	0	0	0	0	0	0	0	0	0	0	0	0	0	0	0	0	0	0	0	0	0	0	0	0	0	0	0	0	0	0	0	0	0	0	0
Frondihabitans_s_bxid5639(100)	0	0	0	0	0	0	0	0	0	0	0	0	0	0	0	0	0	0	0	0	0	0	0	0	0	0	0	0	0	0	0	0	0	0	0	0	0	0	0	0	0	0	0	0	0	0	0	0	0
Anaerococcus_octavius(100)	0	0	0	0	0	0	0	0	0	0	0	0	0	0	0	0	0	0	0	0	0	0	0	0	0	0	0	0	0	0	0	0	0	0	0	0	0	0	0	0	0	0	0	0	0	0	0	0	0
Geodermatophilus_normandii(100)	0	0	0	0	0	0	0	0	0	0	0	0	0	0	0	0	0	0	0	0	0	0	0	0	0	0	0	0	0	0	0	0	0	0	0	0	0	0	0	0	0	0	0	0	0	0	0	0	0
Pseudomonas_mendocina(100)	0	0	0	0	0	0	0	0	0	0	0	0	0	0	0	0	0	0	0	0	0	0	0	0	0	0	0	0	0	0	0	0	0	0	0	0	0	0	0	0	0	0	0	0	0	0	0	0	0
Methylobacterium_unclassified(100)	0	0	0	0	0	0	0	0	0	0	0	0	0	0	0	0	0	0	0	0	0	0	0	0	0	0	0	0	0	0	0	0	0	0	0	0	0	0	0	0	0	0	0	0	0	0	0	0	0
Aquabacterium_olei(100)	0	0	0	0	0	0	0	0	0	0	0	0	0	0	0	0	0	0	0	0	0	0	0	0	0	0	0	0	0	0	0	0	0	0	0	0	0	0	0	0	0	0	0	0	0	0	0	0	0
Vibrio_scophthalmi(100)	0	0	0	0	0	0	0	0	0	0	0	0	0	0	0	0	0	0	0	0	0	0	0	0	0	0	0	0	0	0	0	0	0	0	0	0	0	0	0	0	0	0	0	0	0	0	0	0	0
Micrococcus_unclassified(100)	0	0	0	0	0	0	0	0	0	0	0	0	0	0	0	0	0	0	0	0	0	0	0	0	0	0	0	0	0	0	0	0	0	0	0	0	0	0	0	0	0	0	0	0	0	0	0	0	0
Dialister_invisus(100)	0	0	0	0	0	0	0	0	0	0	0	0	0	0	0	0	0	0	0	0	0	0	0	0	0	0	0	0	0	0	0	0	0	0	0	0	0	0	0	0	0	0	0	0	0	0	0	0	0
Pseudomonas_xanthomarina(100)	0	0	0	0	0	0	0	0	0	0	0	0	0	0	0	0	0	0	0	0	0	0	0	0	0	0	0	0	0	0	0	0	0	0	0	0	0	0	0	0	0	0	0	0	0	0	0	0	0
Mycobacterium_unclassified(100)	0.9942	-0.1872	-0.1938	0.2343	-0.6309	0.5306	-0.9996	0	-0.974	1	-1	0	-1	-0.9975	0	0	0	0.9156	0	-0.3612	-0.7816	0	-0.8853	-0.7336	0.9997	-0.931	0	-0.9968	1	0.6801	-0.62	0.7937	-0.9377	-1	-1	0	0	0	-0.8292	0	-0.8	0	0	0	0	0	0	0	-1
Mesorhizobium_qingshengii(100)	0	0	0	0	0	0	0	0	0	0	0	0	0	0	0	0	0	0	0	0	0	0	0	0	0	0	0	0	0	0	0	0	0	0	0	0	0	0	0	0	0	0	0	0	0	0	0	0	0
Sphingomonas_endophytica(100)	0	0	0	0	0	0	0	0	0	0	0	0	0	0	0	0	0	0	0	0	0	0	0	0	0	0	0	0	0	0	0	0	0	0	0	0	0	0	0	0	0	0	0	0	0	0	0	0	0
Ruminococcus_torques(100)	0	0	0	0	0	0	0	0	0	0	0	0	0	0	0	0	0	0	0	0	0	0	0	0	0	0	0	0	0	0	0	0	0	0	0	0	0	0	0	0	0	0	0	0	0	0	0	0	0
Anaerococcus_jeddahensis(100)	0	0	0	0	0	0	0	0	0	0	0	0	0	0	0	0	0	0	0	0	0	0	0	0	0	0	0	0	0	0	0	0	0	0	0	0	0	0	0	0	0	0	0	0	0	0	0	0	0
Weissella_confusa(100)	0	0	0	0	0	0	0	0	0	0	0	0	0	0	0	0	0	0	0	0	0	0	0	0	0	0	0	0	0	0	0	0	0	0	0	0	0	0	0	0	0	0	0	0	0	0	0	0	0
Nocardiopsis_unclassified(100)	0	0	0	0	0	0	0	0	0	0	0	0	0	0	0	0	0	0	0	0	0	0	0	0	0	0	0	0	0	0	0	0	0	0	0	0	0	0	0	0	0	0	0	0	0	0	0	0	0
Asaia_bogorensis(100)	-1	1	-1	-1	-1	1	1	-1	0	0	0	1	1	1	1	0	-1	1	0	1	0	0	1	-1	0	0	1	1	-1	1	1	-1	1	0	1	0	0	0	-1	0	1	0	0	0	-1	0	0	0	0
Hydrogenophaga_intermedia(100)	0	0	0	0	0	0	0	0	0	0	0	0	0	0	0	0	0	0	0	0	0	0	0	0	0	0	0	0	0	0	0	0	0	0	0	0	0	0	0	0	0	0	0	0	0	0	0	0	0
Methylophilus_methylotrophus(100)	0	0	0	0	0	0	0	0	0	0	0	0	0	0	0	0	0	0	0	0	0	0	0	0	0	0	0	0	0	0	0	0	0	0	0	0	0	0	0	0	0	0	0	0	0	0	0	0	0
Parabacteroides_distasonis(100)	0	0	0	0	0	0	0	0	0	0	0	0	0	0	0	0	0	0	0	0	0	0	0	0	0	0	0	0	0	0	0	0	0	0	0	0	0	0	0	0	0	0	0	0	0	0	0	0	0
Nocardioides_zeicaulis(100)	0	0	0	0	0	0	0	0	0	0	0	0	0	0	0	0	0	0	0	0	0	0	0	0	0	0	0	0	0	0	0	0	0	0	0	0	0	0	0	0	0	0	0	0	0	0	0	0	0
Cloacibacterium_haliotis(100)	0	0	0	0	0	0	0	0	0	0	0	0	0	0	0	0	0	0	0	0	0	0	0	0	0	0	0	0	0	0	0	0	0	0	0	0	0	0	0	0	0	0	0	0	0	0	0	0	0
Megamonas_funiformis(100)	0	0	0	0	0	0	0	0	0	0	0	0	0	0	0	0	0	0	0	0	0	0	0	0	0	0	0	0	0	0	0	0	0	0	0	0	0	0	0	0	0	0	0	0	0	0	0	0	0
Modestobacter_unclassified(100)	0	0	0	0	0	0	0	0	0	0	0	0	0	0	0	0	0	0	0	0	0	0	0	0	0	0	0	0	0	0	0	0	0	0	0	0	0	0	0	0	0	0	0	0	0	0	0	0	0
Bacillales_unclassified(100)	0	0	0	0	0	0	0	0	0	0	0	0	0	0	0	0	0	0	0	0	0	0	0	0	0	0	0	0	0	0	0	0	0	0	0	0	0	0	0	0	0	0	0	0	0	0	0	0	0
Pedobacter_unclassified(100)	0	0	0	0	0	0	0	0	0	0	0	0	0	0	0	0	0	0	0	0	0	0	0	0	0	0	0	0	0	0	0	0	0	0	0	0	0	0	0	0	0	0	0	0	0	0	0	0	0
Clostridium_saccharoperbutylacetonicum(100)	0	0	0	0	0	0	0	0	0	0	0	0	0	0	0	0	0	0	0	0	0	0	0	0	0	0	0	0	0	0	0	0	0	0	0	0	0	0	0	0	0	0	0	0	0	0	0	0	0
Goodfellowiella_coeruleoviolacea(100)	0	0	0	0	0	0	0	0	0	0	0	0	0	0	0	0	0	0	0	0	0	0	0	0	0	0	0	0	0	0	0	0	0	0	0	0	0	0	0	0	0	0	0	0	0	0	0	0	0
Curvibacter_delicatus(100)	0	0	0	0	0	0	0	0	0	0	0	0	0	0	0	0	0	0	0	0	0	0	0	0	0	0	0	0	0	0	0	0	0	0	0	0	0	0	0	0	0	0	0	0	0	0	0	0	0
Rathayibacter_festucae(100)	0	0	0	0	0	0	0	0	0	0	0	0	0	0	0	0	0	0	0	0	0	0	0	0	0	0	0	0	0	0	0	0	0	0	0	0	0	0	0	0	0	0	0	0	0	0	0	0	0
Methylophilaceae_unclassified(100)	0	0	0	0	0	0	0	0	0	0	0	0	0	0	0	0	0	0	0	0	0	0	0	0	0	0	0	0	0	0	0	0	0	0	0	0	0	0	0	0	0	0	0	0	0	0	0	0	0
Mixta_gaviniae(100)	0	0	0	0	0	0	0	0	0	0	0	0	0	0	0	0	0	0	0	0	0	0	0	0	0	0	0	0	0	0	0	0	0	0	0	0	0	0	0	0	0	0	0	0	0	0	0	0	0
Acinetobacter_apis(100)	0	0	0	0	0	0	0	0	0	0	0	0	0	0	0	0	0	0	0	0	0	0	0	0	0	0	0	0	0	0	0	0	0	0	0	0	0	0	0	0	0	0	0	0	0	0	0	0	0
Alteromonadaceae_unclassified(100)	0	0	0	0	0	0	0	0	0	0	0	0	0	0	0	0	0	0	0	0	0	0	0	0	0	0	0	0	0	0	0	0	0	0	0	0	0	0	0	0	0	0	0	0	0	0	0	0	0
Paracoccus_sphaerophysae(100)	0	0	0	0	0	0	0	0	0	0	0	0	0	0	0	0	0	0	0	0	0	0	0	0	0	0	0	0	0	0	0	0	0	0	0	0	0	0	0	0	0	0	0	0	0	0	0	0	0
Advenella_mimigardefordensis(100)	0	0	0	0	0	0	0	0	0	0	0	0	0	0	0	0	0	0	0	0	0	0	0	0	0	0	0	0	0	0	0	0	0	0	0	0	0	0	0	0	0	0	0	0	0	0	0	0	0
Exiguobacterium_artemiae(100)	0	0	0	0	0	0	0	0	0	0	0	0	0	0	0	0	0	0	0	0	0	0	0	0	0	0	0	0	0	0	0	0	0	0	0	0	0	0	0	0	0	0	0	0	0	0	0	0	0
Streptococcus_anginosus(100)	0	0	0	0	0	0	0	0	0	0	0	0	0	0	0	0	0	0	0	0	0	0	0	0	0	0	0	0	0	0	0	0	0	0	0	0	0	0	0	0	0	0	0	0	0	0	0	0	0
Jeotgalicoccus_marinus(100)	0	0	0	0	0	0	0	0	0	0	0	0	0	0	0	0	0	0	0	0	0	0	0	0	0	0	0	0	0	0	0	0	0	0	0	0	0	0	0	0	0	0	0	0	0	0	0	0	0
Nocardioides_glacieisoli(100)	0	0	0	0	0	0	0	0	0	0	0	0	0	0	0	0	0	0	0	0	0	0	0	0	0	0	0	0	0	0	0	0	0	0	0	0	0	0	0	0	0	0	0	0	0	0	0	0	0
Schlegelella_aquatica(100)	0	0	0	0	0	0	0	0	0	0	0	0	0	0	0	0	0	0	0	0	0	0	0	0	0	0	0	0	0	0	0	0	0	0	0	0	0	0	0	0	0	0	0	0	0	0	0	0	0
Intrasporangiaceae_unclassified(100)	0	0	0	0	0	0	0	0	0	0	0	0	0	0	0	0	0	0	0	0	0	0	0	0	0	0	0	0	0	0	0	0	0	0	0	0	0	0	0	0	0	0	0	0	0	0	0	0	0
Hyphomicrobium_zavarzinii(100)	0	0	0	0	0	0	0	0	0	0	0	0	0	0	0	0	0	0	0	0	0	0	0	0	0	0	0	0	0	0	0	0	0	0	0	0	0	0	0	0	0	0	0	0	0	0	0	0	0
Tabrizicola_aquatica(100)	0	0	0	0	0	0	0	0	0	0	0	0	0	0	0	0	0	0	0	0	0	0	0	0	0	0	0	0	0	0	0	0	0	0	0	0	0	0	0	0	0	0	0	0	0	0	0	0	0
Oribacterium_sinus(100)	0	0	0	0	0	0	0	0	0	0	0	0	0	0	0	0	0	0	0	0	0	0	0	0	0	0	0	0	0	0	0	0	0	0	0	0	0	0	0	0	0	0	0	0	0	0	0	0	0
Capnocytophaga_leadbetteri(100)	0	0	0	0	0	0	0	0	0	0	0	0	0	0	0	0	0	0	0	0	0	0	0	0	0	0	0	0	0	0	0	0	0	0	0	0	0	0	0	0	0	0	0	0	0	0	0	0	0
Ruminococcus_bromii(100)	0	0	0	0	0	0	0	0	0	0	0	0	0	0	0	0	0	0	0	0	0	0	0	0	0	0	0	0	0	0	0	0	0	0	0	0	0	0	0	0	0	0	0	0	0	0	0	0	0
Rhizobium_unclassified(100)	0	0	0	0	0	0	0	0	0	0	0	0	0	0	0	0	0	0	0	0	0	0	0	0	0	0	0	0	0	0	0	0	0	0	0	0	0	0	0	0	0	0	0	0	0	0	0	0	0
Microvirga_ossetica(100)	0	0	0	0	0	0	0	0	0	0	0	0	0	0	0	0	0	0	0	0	0	0	0	0	0	0	0	0	0	0	0	0	0	0	0	0	0	0	0	0	0	0	0	0	0	0	0	0	0
Hydrogenophaga_unclassified(100)	0	0	0	0	0	0	0	0	0	0	0	0	0	0	0	0	0	0	0	0	0	0	0	0	0	0	0	0	0	0	0	0	0	0	0	0	0	0	0	0	0	0	0	0	0	0	0	0	0
Bombilactobacillus_s_bxid5646(100)	0	0	0	0	0	0	0	0	0	0	0	0	0	0	0	0	0	0	0	0	0	0	0	0	0	0	0	0	0	0	0	0	0	0	0	0	0	0	0	0	0	0	0	0	0	0	0	0	0
Duganella_unclassified(100)	0	0	0	0	0	0	0	0	0	0	0	0	0	0	0	0	0	0	0	0	0	0	0	0	0	0	0	0	0	0	0	0	0	0	0	0	0	0	0	0	0	0	0	0	0	0	0	0	0
Stenotrophomonas_koreensis(100)	0	0	0	0	0	0	0	0	0	0	0	0	0	0	0	0	0	0	0	0	0	0	0	0	0	0	0	0	0	0	0	0	0	0	0	0	0	0	0	0	0	0	0	0	0	0	0	0	0
Cutibacterium_unclassified(100)	0	0	0	0	0	0	0	0	0	0	0	0	0	0	0	0	0	0	0	0	0	0	0	0	0	0	0	0	0	0	0	0	0	0	0	0	0	0	0	0	0	0	0	0	0	0	0	0	0
Saccharopolyspora_rectivirgula(100)	0	0	0	0	0	0	0	0	0	0	0	0	0	0	0	0	0	0	0	0	0	0	0	0	0	0	0	0	0	0	0	0	0	0	0	0	0	0	0	0	0	0	0	0	0	0	0	0	0
Xanthomonas_maliensis(100)	0	0	0	0	0	0	0	0	0	0	0	0	0	0	0	0	0	0	0	0	0	0	0	0	0	0	0	0	0	0	0	0	0	0	0	0	0	0	0	0	0	0	0	0	0	0	0	0	0
Ruminococcaceae_unclassified(100)	0	0	0	0	0	0	0	0	0	0	0	0	0	0	0	0	0	0	0	0	0	0	0	0	0	0	0	0	0	0	0	0	0	0	0	0	0	0	0	0	0	0	0	0	0	0	0	0	0
Jeotgalibacillus_alkaliphilus(100)	0	0	0	0	0	0	0	0	0	0	0	0	0	0	0	0	0	0	0	0	0	0	0	0	0	0	0	0	0	0	0	0	0	0	0	0	0	0	0	0	0	0	0	0	0	0	0	0	0
Clostridium_disporicum(100)	1	1	1	1	-1	-1	-1	-1	0	0	0	-1	0	-1	0	0	0	-1	0	-1	0	0	-1	-1	-1	0	1	-1	1	0	0	0	0	0	-1	0	0	0	0	0	-1	0	0	0	1	0	0	0	1
Rhodoluna_lacicola(100)	0	0	0	0	0	0	0	0	0	0	0	0	0	0	0	0	0	0	0	0	0	0	0	0	0	0	0	0	0	0	0	0	0	0	0	0	0	0	0	0	0	0	0	0	0	0	0	0	0
Larkinella_arboricola(100)	0	0	0	0	0	0	0	0	0	0	0	0	0	0	0	0	0	0	0	0	0	0	0	0	0	0	0	0	0	0	0	0	0	0	0	0	0	0	0	0	0	0	0	0	0	0	0	0	0
Kineococcus_gypseus(100)	0	0	0	0	0	0	0	0	0	0	0	0	0	0	0	0	0	0	0	0	0	0	0	0	0	0	0	0	0	0	0	0	0	0	0	0	0	0	0	0	0	0	0	0	0	0	0	0	0
Moraxella_atlantae(100)	0	0	0	0	0	0	0	0	0	0	0	0	0	0	0	0	0	0	0	0	0	0	0	0	0	0	0	0	0	0	0	0	0	0	0	0	0	0	0	0	0	0	0	0	0	0	0	0	0
Neobacillus_niacini(100)	0	0	0	0	0	0	0	0	0	0	0	0	0	0	0	0	0	0	0	0	0	0	0	0	0	0	0	0	0	0	0	0	0	0	0	0	0	0	0	0	0	0	0	0	0	0	0	0	0
Nocardioides_sediminis(100)	0	0	0	0	0	0	0	0	0	0	0	0	0	0	0	0	0	0	0	0	0	0	0	0	0	0	0	0	0	0	0	0	0	0	0	0	0	0	0	0	0	0	0	0	0	0	0	0	0
Vogesella_perlucida(100)	0	0	0	0	0	0	0	0	0	0	0	0	0	0	0	0	0	0	0	0	0	0	0	0	0	0	0	0	0	0	0	0	0	0	0	0	0	0	0	0	0	0	0	0	0	0	0	0	0
Rhodopseudomonas_palustris(100)	0	0	0	0	0	0	0	0	0	0	0	0	0	0	0	0	0	0	0	0	0	0	0	0	0	0	0	0	0	0	0	0	0	0	0	0	0	0	0	0	0	0	0	0	0	0	0	0	0
Fluviicola_hefeinensis(100)	0	0	0	0	0	0	0	0	0	0	0	0	0	0	0	0	0	0	0	0	0	0	0	0	0	0	0	0	0	0	0	0	0	0	0	0	0	0	0	0	0	0	0	0	0	0	0	0	0
Flectobacillus_roseus(100)	0	0	0	0	0	0	0	0	0	0	0	0	0	0	0	0	0	0	0	0	0	0	0	0	0	0	0	0	0	0	0	0	0	0	0	0	0	0	0	0	0	0	0	0	0	0	0	0	0
Rothia_aeria(100)	0	0	0	0	0	0	0	0	0	0	0	0	0	0	0	0	0	0	0	0	0	0	0	0	0	0	0	0	0	0	0	0	0	0	0	0	0	0	0	0	0	0	0	0	0	0	0	0	0
Lactobacillus_delbrueckii(100)	0	0	0	0	0	0	0	0	0	0	0	0	0	0	0	0	0	0	0	0	0	0	0	0	0	0	0	0	0	0	0	0	0	0	0	0	0	0	0	0	0	0	0	0	0	0	0	0	0
Flavonifractor_plautii(100)	0	0	0	0	0	0	0	0	0	0	0	0	0	0	0	0	0	0	0	0	0	0	0	0	0	0	0	0	0	0	0	0	0	0	0	0	0	0	0	0	0	0	0	0	0	0	0	0	0
Schaalia_odontolytica(100)	-1	1	1	1	-1	1	1	0	0	0	0	-1	1	1	0	0	0	1	0	1	0	0	1	1	0	-1	0	1	1	0	1	1	1	1	0	0	0	0	1	0	0	1	1	1	0	0	0	0	0
Luteimonas_chenhongjianii(100)	0	0	0	0	0	0	0	0	0	0	0	0	0	0	0	0	0	0	0	0	0	0	0	0	0	0	0	0	0	0	0	0	0	0	0	0	0	0	0	0	0	0	0	0	0	0	0	0	0
Acinetobacter_baumannii(100)	0	0	0	0	0	0	0	0	0	0	0	0	0	0	0	0	0	0	0	0	0	0	0	0	0	0	0	0	0	0	0	0	0	0	0	0	0	0	0	0	0	0	0	0	0	0	0	0	0
Anaerococcus_unclassified(100)	0	0	0	0	0	0	0	0	0	0	0	0	0	0	0	0	0	0	0	0	0	0	0	0	0	0	0	0	0	0	0	0	0	0	0	0	0	0	0	0	0	0	0	0	0	0	0	0	0
Lactobacillus_brevis(100)	0	0	0	0	0	0	0	0	0	0	0	0	0	0	0	0	0	0	0	0	0	0	0	0	0	0	0	0	0	0	0	0	0	0	0	0	0	0	0	0	0	0	0	0	0	0	0	0	0
Kurthia_populi(100)	0	0	0	0	0	0	0	0	0	0	0	0	0	0	0	0	0	0	0	0	0	0	0	0	0	0	0	0	0	0	0	0	0	0	0	0	0	0	0	0	0	0	0	0	0	0	0	0	0
Sphingomonas_aerolata(100)	-1	-1	-1	-1	1	-1	-1	0	0	0	0	0	-1	-1	0	0	0	1	0	1	0	0	-1	-1	0	-1	0	-1	-1	1	-1	-1	-1	-1	0	0	0	0	0	0	-1	0	-1	0	-1	-1	0	0	0
Nesterenkonia_lacusekhoensis(100)	0	0	0	0	0	0	0	0	0	0	0	0	0	0	0	0	0	0	0	0	0	0	0	0	0	0	0	0	0	0	0	0	0	0	0	0	0	0	0	0	0	0	0	0	0	0	0	0	0
Methylophilus_rhizosphaerae(100)	0	0	0	0	0	0	0	0	0	0	0	0	0	0	0	0	0	0	0	0	0	0	0	0	0	0	0	0	0	0	0	0	0	0	0	0	0	0	0	0	0	0	0	0	0	0	0	0	0
Janibacter_unclassified(100)	0	0	0	0	0	0	0	0	0	0	0	0	0	0	0	0	0	0	0	0	0	0	0	0	0	0	0	0	0	0	0	0	0	0	0	0	0	0	0	0	0	0	0	0	0	0	0	0	0
Cellvibrio_ostraviensis(100)	0	0	0	0	0	0	0	0	0	0	0	0	0	0	0	0	0	0	0	0	0	0	0	0	0	0	0	0	0	0	0	0	0	0	0	0	0	0	0	0	0	0	0	0	0	0	0	0	0
Carnobacterium_unclassified(100)	0	0	0	0	0	0	0	0	0	0	0	0	0	0	0	0	0	0	0	0	0	0	0	0	0	0	0	0	0	0	0	0	0	0	0	0	0	0	0	0	0	0	0	0	0	0	0	0	0
Gemmiger_formicilis(100)	0	0	0	0	0	0	0	0	0	0	0	0	0	0	0	0	0	0	0	0	0	0	0	0	0	0	0	0	0	0	0	0	0	0	0	0	0	0	0	0	0	0	0	0	0	0	0	0	0
Planifilum_fulgidum(100)	0	0	0	0	0	0	0	0	0	0	0	0	0	0	0	0	0	0	0	0	0	0	0	0	0	0	0	0	0	0	0	0	0	0	0	0	0	0	0	0	0	0	0	0	0	0	0	0	0
Coprococcus_comes(100)	0	0	0	0	0	0	0	0	0	0	0	0	0	0	0	0	0	0	0	0	0	0	0	0	0	0	0	0	0	0	0	0	0	0	0	0	0	0	0	0	0	0	0	0	0	0	0	0	0
[truncated: 533 more columns]

## Sheet: Table S4 TOP14 dataset
Title: A longitudinal study of queen health in honey bees: Tissue specific response to seasonal changes and pathogen pressure
Authors: Duan C. Copeland1,*, Vincent A. Ricigliano2, Brendon M. Mott1, Oliver L. Kortenkamp1,3, Robert E. Erickson1, June Gorrochategui-Ortega4, and Kirk E. Anderson1, 3,*
Table S4: Reduced dataset for top 14 OTU analyzed in this study
label	Group	Tissue	16S	READS	Bomb_unc	L_panis	A2_1	L_apis	S_alvi	L_helsing	F_perr	A_kunk	Bo_mellis	L_kimb	M_plutonius	B_ast	Bo_mellif	L_mell	SumOther
unique	Q001	MG	168054	54407	11496	3086	39377	31	16	76	0	1	9	0	0	31	0	33	251
unique	Q005	MG	4273.52	1874	162	67	41	1	0	0	0	108	0	36	246	18	0	0	1195
unique	Q006	MG	721651	60537	60210	7	64	40	0	14	0	116	0	5	0	0	0	0	80
unique	Q007	MG	8727.73	11911	4019	1613	410	239	374	886	61	0	825	376	0	871	70	1673	494
unique	Q008	MG	22055.3	16888	6546	2704	5032	590	0	240	0	5	956	0	0	241	149	148	277
unique	Q009	MG	30377.6	66593	65703	80	51	27	0	18	0	377	10	92	0	5	0	28	202
unique	Q010	MG	13926.8	40418	15111	1717	21644	1	0	68	0	157	150	267	8	28	0	39	1228
unique	Q011	MG	15967.9	17329	12144	0	2937	27	0	995	0	206	0	0	0	49	139	0	826
unique	Q012	MG	21573.6	43350	12169	16667	13560	0	0	71	0	244	0	0	0	0	0	0	639
unique	Q013	MG	37973.1	29277	25066	184	3634	0	10	22	10	68	14	0	6	1	0	16	245
unique	Q014	MG	82917.8	18502	4182	261	589	0	0	1	0	12509	0	0	0	0	0	0	960
unique	Q015	MG	7127.36	18524	2741	1810	9830	1	0	0	7	284	2821	0	0	1	0	0	1029
unique	Q016	MG	48505.9	23418	17828	2580	2791	48	0	8	1	40	8	0	1	0	0	6	107
unique	Q017	MG	106496	45516	27817	2816	8579	0	1	0	0	111	0	405	0	5093	268	12	413
unique	Q018	MG	5098.2	3553	1513	13	1173	0	1	0	1	1	0	14	0	9	1	0	827
unique	Q019	MG	19479.1	17543	10309	6833	94	0	0	0	7	29	7	0	0	0	0	0	264
unique	Q020	MG	88579.3	21756	21487	79	0	0	1	0	0	70	0	0	0	0	0	0	119
unique	Q021	MG	30529.4	39686	36083	469	173	4	0	1	7	1095	146	0	29	0	11	0	1668
unique	Q022	MG	14354.5	42247	35200	110	4850	105	0	1	5	28	1349	0	25	0	14	0	560
unique	Q023	MG	16011.3	53858	14256	3537	50	749	3111	5449	13466	153	6448	3367	0	1251	0	0	2021
unique	Q024	MG	15511.1	28491	22824	431	736	279	92	375	136	1360	365	34	0	81	0	15	1763
unique	Q025	MG	2585.16	1311	134	35	28	22	0	0	0	1	0	12	3	0	0	0	1076
unique	Q026	MG	47530.7	19456	3374	2393	9496	8	155	1985	0	628	479	0	1	27	0	0	910
unique	Q027	MG	6590.87	2709	964	43	65	41	0	7	0	76	17	572	0	0	0	0	924
unique	Q028	MG	66445.3	20944	12212	128	5846	1014	0	4	0	12	1351	0	9	0	0	11	357
unique	Q029	MG	23234.4	6500	4802	97	405	674	64	42	14	3	127	40	4	59	0	36	133
unique	Q030	MG	22548.4	44106	16840	7484	8467	429	0	0	134	56	965	0	352	22	0	2	9354
unique	Q031	MG	28126.6	11994	9372	128	142	233	218	267	79	224	237	270	1	182	10	255	376
unique	Q032	MG	18033.1	7289	1283	116	44	813	470	450	231	90	835	764	14	683	44	1143	309
unique	Q033	MG	191454	54223	44434	18	23	87	54	89	0	6855	133	89	0	10	8	19	2404
unique	Q034	MG	9960.55	11761	3686	681	5612	2	0	13	359	417	34	0	0	0	0	0	957
unique	Q037	MG	103630	38266	23928	424	130	234	18	136	10	681	89	31	10765	46	1	43	1730
unique	Q038	MG	76198.3	13964	6797	41	20	128	16	7	7	70	37	37	5764	0	0	12	1028
unique	Q039	MG	47286	20339	4096	4102	2686	976	0	0	0	676	324	0	0	6539	0	477	463
unique	Q040	MG	198159	15473	10680	2	15	93	20	21	7	567	11	15	3369	10	5	12	646
unique	Q041	MG	7936.78	7513	6262	5	6	4	0	1	0	552	0	0	0	0	0	0	683
unique	Q042	MG	33787.3	39703	35386	2042	7	0	0	122	0	1463	6	0	3	30	0	1	643
unique	Q043	MG	169871	29871	29686	14	4	0	0	0	0	23	43	0	0	0	0	0	101
unique	Q044	MG	46207.4	28620	14733	2	1	0	0	0	0	13648	0	0	1	0	0	0	235
unique	Q045	MG	7503.18	15182	14328	21	34	29	0	0	0	277	0	0	1	0	0	0	492
unique	Q046	MG	5082.55	13612	8310	107	0	547	391	496	300	341	712	412	1	338	16	620	1021
unique	Q047	MG	32078.8	32185	30051	975	426	1	0	7	0	339	0	0	1	0	0	0	377
unique	Q048	MG	23629.6	33802	24296	79	21	703	555	290	253	4477	726	727	0	613	17	776	269
unique	Q050	MG	22146.5	24639	11604	71	47	90	54	41	19	676	95	43	8	41	0	85	166
unique	Q051	MG	85111.9	39353	37092	426	231	12	0	9	0	1099	1	0	0	0	0	0	482
unique	Q052	MG	65898.2	33232	10854	14	3702	2440	0	0	0	15819	17	125	0	68	0	0	193
unique	Q053	MG	35161.5	24036	23658	18	50	37	1	0	0	55	0	1	0	0	0	0	212
unique	Q054	MG	14550	53915	4282	1648	47520	9	4	10	0	57	5	0	0	20	0	3	357
unique	Q055	MG	33983.5	31569	29352	38	103	1	1	0	0	1096	19	21	0	3	0	0	935
unique	Q056	MG	6659.99	7244	6316	15	37	9	5	6	0	661	0	0	0	1	0	0	194
unique	Q057	MG	126116	37445	36792	114	101	11	0	0	0	264	0	0	0	30	0	0	133
unique	Q058	MG	14932.8	40453	31420	3157	2997	15	57	14	0	713	0	17	0	0	0	0	2061
unique	Q059	MG	29609.8	49039	892	381	42173	669	488	351	148	205	918	470	23	515	25	656	1125
unique	Q060	MG	9484.19	40679	3267	14603	20082	209	122	105	53	327	125	107	0	166	0	151	1361
unique	Q061	MG	38983.2	42469	41015	257	108	17	130	85	41	60	122	1	1	74	1	263	294
unique	Q062	MG	8686.46	7404	5891	12	14	2	0	0	0	912	5	5	0	1	0	4	558
unique	Q064	MG	3995.41	7276	1500	4	4240	11	4	0	0	1021	10	13	0	0	0	0	473
unique	Q065	MG	22942.1	25892	17133	1	36	1368	5555	0	0	1275	7	16	0	20	0	9	471
unique	Q066	MG	7914.88	29651	27112	193	357	21	66	0	1	1436	17	16	0	13	0	3	416
unique	Q067	MG	7726.33	26611	9964	47	110	36	53	36	1	3797	37	43	837	54	0	64	1581
unique	Q068	MG	18141.3	10465	9083	9	1	3	0	0	0	1021	0	0	0	0	0	0	347
unique	Q070	MG	1151.03	28671	26528	52	165	2	34	0	0	1344	0	0	0	0	0	0	546
unique	Q074	MG	7327.7	2859	2059	28	129	30	10	190	10	0	19	26	0	27	0	83	248
unique	Q075	MG	15711.7	30606	29304	1	77	0	0	1	0	363	47	0	0	4	0	0	808
unique	Q076	MG	15836.6	8631	6630	0	30	72	0	1038	6	5	498	15	0	29	3	41	263
unique	Q077	MG	5909.5	4166	53	30	3402	23	1	1	20	3	0	3	0	76	0	5	549
unique	Q078	MG	15067.9	33332	32849	16	79	8	0	7	0	0	1	0	0	0	0	0	364
unique	Q079	MG	65463.3	29010	22318	2985	2967	10	0	10	7	432	9	0	0	1	0	1	269
unique	Q080	MG	13071.6	6363	5989	10	2	10	6	13	0	2	0	0	0	0	0	0	331
unique	Q081	MG	29501.7	27678	27139	9	37	33	0	0	0	0	23	3	0	0	0	0	434
unique	Q082	MG	28295.3	35955	34902	423	99	14	0	8	0	0	12	1	0	2	0	18	476
unique	Q083	MG	242954	42990	34783	1923	5951	1	0	2	0	0	1	0	0	0	0	0	321
unique	Q084	MG	28907.6	35797	34283	18	129	976	0	17	0	0	49	0	0	17	0	6	302
unique	Q085	MG	114001	44593	31414	3153	17	14	334	6	9457	1	1	0	0	39	0	0	157
unique	Q086	MG	29401.9	21446	16668	0	516	2925	0	713	32	1	141	0	0	57	24	215	154
unique	Q087	MG	20521.6	32484	14345	1956	160	316	0	134	133	173	29	0	0	24	0	91	787
unique	Q088	MG	25987.8	16232	15993	2	17	1	0	2	0	0	0	0	0	0	0	0	217
unique	Q089	MG	43088.9	32962	32594	18	96	53	0	2	1	0	5	0	0	0	0	1	184
unique	Q090	MG	102364	40337	39684	114	37	20	7	1	1	141	0	1	13	4	1	9	304
unique	Q091	MG	41737.7	34667	34045	7	198	94	3	28	0	0	34	0	0	14	0	0	244
unique	Q092	MG	5077.76	1146	74	14	545	1	0	0	0	0	11	25	0	0	0	0	403
unique	Q093	MG	32326.7	38658	16525	1	677	20001	0	6	0	0	0	1122	0	0	0	0	326
unique	Q094	MG	133929	93140	39280	62	1342	3041	7	44612	0	0	2556	33	0	0	716	993	498
unique	Q095	MG	83569.9	40340	35015	0	1961	34	0	1778	1	0	6	0	0	0	1313	1	231
unique	Q096	MG	60246.2	39369	35762	0	106	655	1941	289	0	248	0	1	0	9	6	0	352
unique	Q097	MG	10815.9	42907	40945	21	61	226	237	722	7	0	40	0	0	0	0	5	642
unique	Q098	MG	235497	67935	50827	6974	9060	19	7	172	0	0	110	0	0	0	0	0	765
unique	Q099	MG	7505.63	35626	4362	992	2582	45	269	14161	0	7	71	13	0	46	11612	25	1441
unique	Q100	MG	7230.15	16063	12691	345	589	61	50	334	0	27	0	0	61	0	0	24	1881
unique	Q101	MG	432749	69855	62597	1256	879	45	90	802	2	0	3563	6	1	1	15	8	590
unique	Q102	MG	14551.6	41586	40601	12	0	71	141	24	7	20	22	12	3	47	4	67	555
unique	Q103	MG	4181.14	26755	24703	333	9	27	0	15	11	0	79	0	0	0	0	28	1550
unique	Q104	MG	11650.5	56541	24299	931	30080	17	0	8	0	15	7	0	0	0	0	0	1184
unique	Q106	MG	3937.34	14486	11564	55	75	0	0	0	0	12	8	75	0	0	0	0	2697
unique	Q107	MG	14688.3	39571	7710	15022	16016	0	27	0	0	0	0	0	0	0	1	0	791
unique	Q108	MG	13860.1	23815	21477	1165	180	17	0	0	0	55	0	0	0	0	0	0	920
unique	Q001	IL	1.50032e+06	86430	7005	6635	57967	14270	0	56	1	20	20	0	1	7	0	2	446
unique	Q005	IL	24893.5	247	58	11	27	13	1	0	0	0	0	0	0	0	0	0	137
unique	Q006	IL	2.9191e+06	85643	4907	46	3120	73712	0	3409	1	20	0	0	0	1	0	0	426
unique	Q007	IL	135133	51844	7623	876	8863	3545	2968	2549	1477	30	4614	3452	0	3183	336	4189	518
unique	Q008	IL	387117	41772	10003	5553	16158	4246	1	748	0	39	2525	11	0	1043	639	367	439
unique	Q009	IL	1.11057e+07	94646	5435	10018	12332	26	0	9727	0	80	21931	24869	0	3241	0	4430	2555
unique	Q010	IL	204369	66031	10598	5378	37564	16	0	74	0	396	345	11	0	15	0	13	1067
unique	Q011	IL	528262	52286	13928	44	21862	0	0	16037	0	61	0	1	4	31	162	5	151
unique	Q012	IL	851044	76012	12113	56661	5647	33	0	38	0	1287	1	0	0	1	1	8	222
unique	Q013	IL	402557	46344	16642	20917	8498	1	1	28	18	35	8	0	0	0	4	0	188
unique	Q014	IL	3.04187e+06	69286	1509	6827	58137	1	0	1	1	2360	0	0	0	0	0	0	450
unique	Q015	IL	103493	43189	13361	1476	20840	0	1	14	1	2202	2798	0	17	0	0	0	2479
unique	Q016	IL	372286	16265	3331	6736	5520	549	4	1	1	35	0	0	0	1	0	0	87
unique	Q017	IL	467428	37782	15566	6400	9544	1	0	1	0	187	0	1096	0	3480	1245	0	262
unique	Q018	IL	179025	46683	9296	29300	7855	1	1	1	0	20	0	0	0	11	3	0	195
unique	Q019	IL	262141	44067	24436	18574	38	1	0	0	1	579	6	3	0	3	1	0	425
unique	Q020	IL	35304.8	9324	6628	1887	86	0	0	0	0	1	28	0	0	30	0	0	664
unique	Q021	IL	728786	49099	16157	25530	5784	25	0	1	1	284	684	9	0	1	18	4	601
unique	Q022	IL	429465	51809	15933	66	26344	1572	0	10	8	290	6358	0	0	0	0	0	1228
unique	Q023	IL	2.81738e+07	101402	311	2848	56	3371	23115	3307	60033	10	3161	1301	0	345	0	0	3544
unique	Q024	IL	430378	74549	8246	39757	2374	10027	45	7347	121	3896	175	102	3	578	25	0	1852
unique	Q025	IL	85742.7	38820	28261	79	8657	66	47	88	111	236	86	59	152	39	0	12	926
unique	Q026	IL	1.23209e+06	39892	570	26110	10749	33	905	839	1	10	538	0	0	28	0	1	108
unique	Q027	IL	51665.9	27735	18050	34	61	19	46	75	40	2	34	8949	0	0	0	0	424
unique	Q028	IL	2.70433e+06	376203	2843	1170	48638	313871	0	0	4	12	7891	1	1	0	0	0	1772
unique	Q029	IL	1.06939e+06	36743	1008	3100	372	31811	37	12	16	15	110	0	0	35	0	59	168
unique	Q030	IL	342389	46258	14220	15373	14506	360	1	0	8	1	1580	0	0	23	0	3	181
unique	Q031	IL	132154	32100	11104	388	16643	137	57	182	58	2373	165	159	0	90	11	88	645
unique	Q032	IL	163166	27946	17561	23	2892	10	0	4	5	6663	1	0	0	0	0	0	787
unique	Q033	IL	139372	29994	13350	139	2168	105	73	1494	6	8586	171	105	19	26	63	42	3647
unique	Q034	IL	3.00338e+06	46874	654	327	2513	86	64	42	42638	201	67	95	0	15	13	27	132
unique	Q037	IL	5.48371e+06	64022	3007	55963	3618	1	0	1	0	57	257	0	1	728	0	0	389
unique	Q038	IL	51538.3	14300	12161	1473	149	2	0	0	0	235	0	0	1	0	0	0	278
unique	Q039	IL	272256	20443	4067	4703	4587	1886	0	1	0	114	306	0	0	4490	0	220	68
unique	Q040	IL	1.53501e+06	115771	4830	85064	24815	70	0	1	0	258	0	0	0	10	0	0	723
unique	Q041	IL	218777	24576	8364	21	52	15446	0	0	0	406	0	0	1	0	0	0	286
unique	Q042	IL	706278	33335	271	30654	9	17	0	0	0	11	0	0	1	2337	0	0	35
unique	Q043	IL	1.7044e+06	36112	609	32980	2235	11	0	161	0	18	27	0	0	0	0	0	70
unique	Q044	IL	206717	19140	12967	19	39	5331	0	2	0	491	0	0	1	0	0	0	290
unique	Q045	IL	43836.3	12031	11456	66	10	13	7	0	0	232	0	0	0	0	0	0	247
unique	Q046	IL	100598	28823	3224	24096	457	12	1	12	0	631	0	0	0	1	3	1	385
unique	Q047	IL	146568	28794	7143	13632	6939	9	0	1	0	724	0	1	0	0	0	0	345
unique	Q048	IL	358103	44471	8336	146	31	225	150	33405	70	1180	174	140	1	171	6	257	179
unique	Q050	IL	147166	33649	2033	9180	672	19086	32	34	17	108	100	27	0	45	2	70	212
unique	Q051	IL	560045	46221	20230	1010	207	3	20606	10	0	3637	1	0	0	0	0	17	500
unique	Q052	IL	1.09109e+06	45303	5219	72	6475	30543	6	0	0	2505	72	206	0	89	0	0	116
unique	Q053	IL	259142	33217	31978	760	105	40	0	9	0	137	1	0	0	12	0	8	167
unique	Q054	IL	1.61673e+06	80129	1191	19961	57305	37	1	1	0	77	0	0	0	94	0	0	313
unique	Q055	IL	179585	47193	10721	1544	250	33828	1	34	7	272	73	8	1	7	5	28	414
unique	Q056	IL	54945.9	24567	2544	20827	795	16	87	3	0	151	0	0	0	45	0	0	99
unique	Q057	IL	348260	44745	33260	7613	2671	40	1	0	0	805	19	0	0	116	0	0	220
unique	Q058	IL	523722	57922	5142	38621	13353	21	322	1	1	240	0	0	0	0	0	0	220
unique	Q059	IL	312754	52100	6062	1078	43773	59	24	20	25	662	46	71	0	30	0	78	172
unique	Q060	IL	171066	83190	5638	38104	37926	119	85	110	29	365	153	64	0	64	1	170	362
unique	Q061	IL	83087.8	12522	11792	219	169	38	31	7	7	85	37	3	0	14	0	39	81
unique	Q062	IL	125833	24794	18807	3661	52	12	3	161	1	1967	11	0	0	18	0	5	95
unique	Q064	IL	86072.7	32493	2579	11	25413	86	7	8	0	1545	13	12	0	6	6	4	230
unique	Q065	IL	3.47071e+06	69033	2396	6	132	13037	52281	0	0	473	1	39	0	0	0	0	668
unique	Q066	IL	111877	31425	26539	546	436	186	649	17	0	2408	2	21	0	12	43	21	545
unique	Q067	IL	51797.4	27627	17695	307	1736	42	17	53	9	6807	36	37	0	78	0	43	765
unique	Q068	IL	219318	29850	28330	32	149	10	4	0	0	1120	0	0	0	0	0	0	205
unique	Q070	IL	102002	36424	31107	823	1726	19	11	0	0	1842	96	0	19	41	0	0	738
unique	Q074	IL	201971	25903	11854	22	894	23	3	12973	3	0	11	0	0	0	2	1	117
unique	Q075	IL	129963	33328	32643	42	38	2	0	36	0	279	0	0	0	0	0	0	288
unique	Q076	IL	1.00355e+06	62199	18186	34954	158	8435	5	15	1	13	12	4	0	2	1	5	408
unique	Q077	IL	22672.4	7980	210	1	7112	13	0	5	0	19	0	0	0	0	0	5	615
unique	Q078	IL	217143	42055	11759	29974	65	24	0	0	0	0	2	0	0	0	0	0	231
unique	Q079	IL	188717	34570	23090	5070	6114	18	0	12	0	58	38	1	0	0	0	0	168
unique	Q080	IL	230299	34012	1168	2	11	29267	1	3	0	1	3342	0	0	0	0	0	216
unique	Q081	IL	46425.7	35400	15675	415	9892	8499	0	16	0	1	147	0	0	0	0	0	752
unique	Q082	IL	1.76884e+06	58405	5325	50394	2460	28	1	13	0	0	14	0	0	0	0	1	169
unique	Q083	IL	388424	58633	2615	17353	35857	14	69	0	0	2	3	0	0	0	0	0	139
unique	Q084	IL	462777	62675	36706	32	255	25438	0	7	0	1	21	0	3	0	1	11	199
unique	Q085	IL	3.94146e+06	71625	2971	1743	30	33	1406	14	65196	3	1	1	0	7	0	0	220
unique	Q086	IL	1.82935e+06	61663	5274	1	9216	43794	0	2899	13	0	26	0	0	12	17	63	348
unique	Q087	IL	223758	50859	21113	7334	86	170	7	608	59	72	28	0	10	3	9	115	135
unique	Q088	IL	391769	52164	19835	12072	95	90	0	30	0	0	64	0	0	0	0	0	161
unique	Q089	IL	109561	31015	4554	40	474	25606	0	74	21	0	9	0	0	0	0	1	234
unique	Q090	IL	341251	30562	18710	11033	243	26	0	10	0	385	0	0	1	0	0	1	152
unique	Q091	IL	205716	34513	33359	24	602	21	0	9	1	0	53	0	0	9	10	9	416
unique	Q092	IL	112174	38265	476	1950	35472	21	23	3	6	24	2	1	0	4	0	8	275
unique	Q093	IL	690007	78840	3613	16	2296	66584	0	23	0	0	8	5861	0	0	0	0	439
unique	Q094	IL	853779	71222	14726	435	1746	8233	3	40819	1	5	2959	236	0	4	385	1175	495
unique	Q095	IL	309264	91215	20079	22	22732	70	0	20057	1	0	15	0	0	1	7859	18	372
unique	Q096	IL	2.50069e+06	298493	30908	1	321	85602	172138	2344	7	219	6	9	0	29	32	2	6875
unique	Q097	IL	2.13973e+06	53001	13632	0	862	37421	304	212	0	0	0	0	0	0	10	2	521
unique	Q098	IL	3.46552e+06	82226	20807	22919	34939	26	83	41	4	1	1732	2	0	1	5	0	1364
unique	Q099	IL	341934	43620	40810	855	470	1	0	0	0	117	8	0	16	0	8	1	1334
unique	Q100	IL	1.25164e+06	59028	55676	387	323	320	120	182	64	258	255	102	194	71	16	176	883
unique	Q101	IL	1.96376e+06	73221	19205	49502	3304	7	6	119	1	0	60	0	8	1	0	7	1001
unique	Q102	IL	130024	81374	36362	103	241	26	4031	0	0	1252	0	0	0	0	29	0	3021
unique	Q103	IL	429399	47120	42957	1965	28	33	13	1	0	0	0	0	48	0	5	2	2068
unique	Q104	IL	897995	81101	15084	2396	62781	7	18	13	9	0	0	0	0	0	0	0	793
unique	Q105	IL	736865	86194	81829	1807	352	4	0	0	0	896	30	0	0	0	0	0	1268
unique	Q106	IL	208713	87637	57986	21363	1855	122	13	30	0	995	14	0	0	16	1786	0	3457
unique	Q107	IL	1.72343e+06	137059	19510	82939	32125	16	17	428	0	3	8	0	3	0	0	8	1994
unique	Q108	IL	529407	257242	62170	121039	7965	42	39	0	0	30	0	0	0	0	0	6	4359
					3341041	1286617	1282787	960191	295264	239048	195157	145909	91544	56848	22057	38436	27236	20064	144429
	All Sum=	8146628			0.410113	0.157932	0.157462	0.117864	0.0362437	0.0293432	0.0239556	0.0179104	0.011237	0.0069781	0.0027075	0.00471803	0.00334322	0.00246286	0.0177287
					0.410113	0.568046	0.725508	0.843372	0.879615	0.908959	0.932914	0.950825	0.962062	0.96904	0.971747	0.976465	0.979808	0.982271	1

## Sheet: Table S5 MANOVA MG IL
Title: A longitudinal study of queen health in honey bees: Tissue specific response to seasonal changes and pathogen pressure
Authors: Duan C. Copeland1,*, Vincent A. Ricigliano2, Brendon M. Mott1, Oliver L. Kortenkamp1,3, Robert E. Erickson1, June Gorrochategui-Ortega4, and Kirk E. Anderson1, 3,*
Table S5: Two-way MANOVA for month and site for queen midguts and ileums. Bacteria are independent variables. Month and Site are independent variables. Statistics have been corrected for multiple comparison with FDR p <0.5 is significant
															FDR corrected MANOVA:
	MANOVA Test Criteria and F Approximations for the Hypothesis of No Overall Month Effect						MANOVA Test Criteria and F Approximations for the Hypothesis of No Overall Site Effect								Q2 Midgut MANOVA	DV Model		IV: Month
	H = Type III SSCP Matrix for Month						H = Type III SSCP Matrix for Site									F Value	Pr > F	F Value	Pr > F
	E = Error SSCP Matrix						E = Error SSCP Matrix								Overall Effect:			3.83	0.0001
															Bombella_sp	1.43	0.2932	4.22	0.062
	S=2 M=5.5 N=37.5						S=2 M=5.5 N=37.5								Lactobacillus panisapium	1.54	0.2932	3.34	0.0929
	Statistic	Value	F Value	Num DF	Den DF	Pr > F	Statistic	Value	F Value	Num DF	Den DF	Pr > F			Alpha2.1	2.47	0.0508	3.39	0.0929
	Pillai's Trace	0.785526	3.93	26	158	<.0001	Pillai's Trace	0.347629	1.28	26	158	0.1805			Lactobacillus apis	1.43	0.2932	2.32	0.209
															Snodgrassella alvi	1.77	0.2383	0.9	0.4765
	MANOVA Test Criteria and F Approximations for the Hypothesis of No Overall Month*Site Effect														Lactobacillus helsingborgensis	2.61	0.0462	5.21	0.0495
	H = Type III SSCP Matrix for Month*Site														Frischella perrara	0.87	0.6463	0.33	0.7784
	E = Error SSCP Matrix														Apilactobacillus kunkeei	7.1	0.0014	31.15	0.0014
															Bombilactobacillus mellis	1.43	0.2932	1.49	0.4037
	S=4 M=4.5 N=37.5														Lactobacillus kimbladii	0.59	0.8039	0.99	0.4765
	Statistic	Value	F Value	Num DF	Den DF	Pr > F									Bifidobacterium asteroides	1.07	0.4987	0.95	0.4765
	Pillai's Trace	0.649138	1.21	52	324	0.1685									Bombilactobacillus mellifer	3.19	0.0154	4.79	0.0495
															Lactobacillus melliventris	0.59	0.8039	1.02	0.4765
															Melissococcus plutonius	1.1	0.4987	0.01	0.9917
															FDR corrected MANOVA:
	MANOVA Test Criteria and F Approximations for the Hypothesis of No Overall Month Effect						MANOVA Test Criteria and F Approximations for the Hypothesis of No Overall Site Effect								Q2 Ileum MANOVA	DV Model		IV: Month		IV: Site
	H = Type III SSCP Matrix for Month						H = Type III SSCP Matrix for Site									F Value	Pr > F	F Value	Pr > F	F Value	Pr > F
	E = Error SSCP Matrix						E = Error SSCP Matrix								Overall Effect:			5.17	0.0001	1.94	0.0058
															Bombella_sp	3.34	0.0098	9.29	0.0014	3.51	0.2373
	S=2 M=5.5 N=38						S=2 M=5.5 N=38								Lactobacillus panisapium	1.87	0.1174	0.12	0.8857	1.59	0.4877
	Statistic	Value	F Value	Num DF	Den DF	Pr > F	Statistic	Value	F Value	Num DF	Den DF	Pr > F			Alpha2.1	1.23	0.4	1.73	0.257	1.84	0.4877
	Pillai's Trace	0.949184	5.56	26	160	<.0001	Pillai's Trace	0.489687	2	26	160	0.0052			Lactobacillus apis	1.12	0.4537	1.13	0.3821	1.21	0.5357
															Snodgrassella alvi	1.97	0.1174	2.43	0.1643	0.11	0.8965
	MANOVA Test Criteria and F Approximations for the Hypothesis of No Overall Month*Site Effect														Lactobacillus helsingborgensis	1.88	0.1174	4.12	0.0581	0.4	0.8896
	H = Type III SSCP Matrix for Month*Site														Frischella perrara	2.12	0.1174	2.54	0.1643	3.89	0.2373
	E = Error SSCP Matrix														Apilactobacillus kunkeei	6	0.0014	26.2	0.0014	0.19	0.8896
															Bombilactobacillus mellis	0.77	0.6932	1.87	0.249	1.2	0.5357
	S=4 M=4.5 N=38														Lactobacillus kimbladii	0.61	0.7845	1.03	0.388	0.73	0.7577
	Statistic	Value	F Value	Num DF	Den DF	Pr > F									Bifidobacterium asteroides	2.93	0.0201	7.43	0.0047	0.3	0.8896
	Pillai's Trace	0.623631	1.17	52	328	0.2157									Bombilactobacillus mellifer	1.89	0.1174	4.01	0.0581	2.19	0.4877
															Lactobacillus melliventris	0.87	0.6512	1.25	0.371	1.62	0.4877
															Melissococcus plutonius	1.74	0.1411	3.85	0.0581	0.24	0.8896

## Sheet: Table S6 CarbonylBivariates OTU
Title: A longitudinal study of queen health in honey bees: Tissue specific response to seasonal changes and pathogen pressure
Authors: Duan C. Copeland1,*, Vincent A. Ricigliano2, Brendon M. Mott1, Oliver L. Kortenkamp1,3, Robert E. Erickson1, June Gorrochategui-Ortega4, and Kirk E. Anderson1, 3,*
Table S6: Bivariates for fat body carbonyl expression and top bacterial OTU. Only significant plots are shown.
	RAW:				FDR					MIDGUT							ILEUM
	Midgut bivariate by Carbonyl	ANOVA			Midgut bivariate by Carbonyl	ANOVA
		F Value	Pr > F			F Value	Pr > F
	Overall Effect:				Overall Effect:	c
	16S	7.5871	0.007		16S	7.5871	0.035
	Bombella_sp	11.3361	0.0011		Bombella_sp	11.3361	0.0165
	Lactobacillus panisapium	1.7254	0.1921		Lactobacillus panisapium	1.7254	0.2401
	Alpha2.1	0.0345	0.853		Alpha2.1	0.0345	0.853
	Lactobacillus apis	7.7355	0.0065		Lactobacillus apis	7.7355	0.035
	Snodgrassella alvi	3.0628	0.0832		Snodgrassella alvi	3.0628	0.1783
	Lactobacillus helsingborgensis	2.2755	0.1347		Lactobacillus helsingborgensis	2.2755	0.2228
	Frischella perrara	0.2505	0.6179		Frischella perrara	0.2505	0.662
	Apilactobacillus kunkeei	2.8139	0.0966		Apilactobacillus kunkeei	2.8139	0.1811
	Bombilactobacillus mellis	5.3776	0.0225		Bombilactobacillus mellis	5.3776	0.0675
	Lactobacillus kimbladii	1.9722	0.1634		Lactobacillus kimbladii	1.9722	0.2228
	Bifidobacterium asteroides	6.5849	0.0118		Bifidobacterium asteroides	6.5849	0.0443
	Bombilactobacillus mellifer	2.0189	0.1585		Bombilactobacillus mellifer	2.0189	0.2228		Source	DF	Sum of Squares	Mean Square	F Ratio		Source	DF	Sum of Squares	Mean Square	F Ratio
	Lactobacillus melliventris	4.0438	0.0471		Lactobacillus melliventris	4.0438	0.1178		Model	1	1.91478	1.91478	7.5871		Model	1	4.84362	4.84362	15.1013
	Melissococcus plutonius	0.3149	0.576		Melissococcus plutonius	0.3149	0.662		Error	98	24.7326	0.25237		Prob > F	Error	98	31.4326	0.32074		Prob > F
									C. Total	99	26.6473		0.007		C. Total	99	36.2763		0.0002
	Ileum bivariate by Carbonyl	ANOVA			Ileum bivariate by Carbonyl	ANOVA
		F Value	Pr > F			F Value	Pr > F
	Overall Effect:				Overall Effect:
	16S	15.1013	0.0002		16S	15.1013	0.0015
	Bombella_sp	14.6541	0.0002		Bombella_sp	14.6541	0.0015
	Lactobacillus panisapium	10.3775	0.0017		Lactobacillus panisapium	10.3775	0.0064
	Alpha2.1	1.96	0.1643		Alpha2.1	1.96	0.224
	Lactobacillus apis	4.3384	0.0399		Lactobacillus apis	4.3384	0.0998
	Snodgrassella alvi	0.0459	0.8308		Snodgrassella alvi	0.0459	0.8308
	Lactobacillus helsingborgensis	1.0219	0.3146		Lactobacillus helsingborgensis	1.0219	0.3933
	Frischella perrara	0.1859	0.6673		Frischella perrara	0.1859	0.715
	Apilactobacillus kunkeei	3.4229	0.0673		Apilactobacillus kunkeei	3.4229	0.1375
	Bombilactobacillus mellis	3.1766	0.0778		Bombilactobacillus mellis	3.1766	0.1375
	Lactobacillus kimbladii	3.0771	0.0825		Lactobacillus kimbladii	3.0771	0.1375
	Bifidobacterium asteroides	11.7094	0.0009		Bifidobacterium asteroides	11.7094	0.0045
	Bombilactobacillus mellifer	2.7112	0.1029		Bombilactobacillus mellifer	2.7112	0.1544		Source	DF	Sum of Squares	Mean Square	F Ratio		Source	DF	Sum of Squares	Mean Square	F Ratio
	Lactobacillus melliventris	0.8273	0.3653		Lactobacillus melliventris	0.8273	0.4215		Model	1	5.31768	5.31768	11.3361		Model	1	4.32398	4.32398	14.6541
	Melissococcus plutonius	5.2018	0.0247		Melissococcus plutonius	5.2018	0.0741		Error	98	45.971	0.46909		Prob > F	Error	98	28.9168	0.29507		Prob > F
									C. Total	99	51.2887		0.0011		C. Total	99	33.2408		0.0002
									Source	DF	Sum of Squares	Mean Square	F Ratio		Source	DF	Sum of Squares	Mean Square	F Ratio
									Model	1	6.41333	6.41333	7.7355		Model	1	20.9001	20.9001	10.3775
									Error	98	81.2497	0.82908		Prob > F	Error	98	197.371	2.014		Prob > F
									C. Total	99	87.663		0.0065		C. Total	99	218.271		0.0017
									Source	DF	Sum of Squares	Mean Square	F Ratio		Source	DF	Sum of Squares	Mean Square	F Ratio
									Model	1	5.33911	5.33911	6.5849		Model	1	19.133	19.133	11.7094
									Error	98	79.4598	0.81081		Prob > F	Error	98	160.131	1.634		Prob > F
									C. Total	99	84.7989		0.0118		C. Total	99	179.264		0.0009

## Sheet: Figure S1 ANOVAsByMonth
Title: A longitudinal study of queen health in honey bees: Tissue specific response to seasonal changes and pathogen pressure
Authors: Duan C. Copeland1,*, Vincent A. Ricigliano2, Brendon M. Mott1, Oliver L. Kortenkamp1,3, Robert E. Erickson1, June Gorrochategui-Ortega4, and Kirk E. Anderson1, 3,*
Figure S1: DWV titers and gene expression for midgut, ileum, and fat body tissues. ANOVA with TUKEY HSD, different letters indicate significant differences (p < 0.05). Non-significant plots are grey.
				MIDGUT																	ILEUM																FAT BODY
										Level				Mean																														Level				Mean
										January	A			7.96587																														January	A			9.32829
										November		B		6.49761																														November		B		7.85611
										September			C	5.57753																														September			C	6.53565
										Levels not connected by same letter are significantly different.																																		Levels not connected by same letter are significantly different.
																																												Level			Mean
																																												January	A		8.81251
										Level			Mean																															November		B	5.84134
										January	A		7.62328																															September		B	5.64991
										September		B	5.33806
										November		B	5.1089
																																												Levels not connected by same letter are significantly different.
										Levels not connected by same letter are significantly different.
										Level		Mean
										November	A	14.1402
										September	A	13.7943
										January	A	12.3646
										Levels not connected by same letter are significantly different.
																																												Level		Mean
										Level		Mean															Level		Mean															January	A	0.32788
										November	A	0.369777															November	A	0.0595394															November	A	0.297903
										January	A	0.155461															September	A	-6.245e-17															September	A	7.7178e-16
										September	A	0.151777															January	A	-0.0480902
																																												Levels not connected by same letter are significantly different.
										Levels not connected by same letter are significantly different.																	Levels not connected by same letter are significantly different.
																											Level		Mean															Level		Mean
																											November	A	0.204831															September	A	0.0199818
																											January	A	0.0841292															January	A	-0.0448575
										Level		Mean															September	A	-6.221e-16															November	A	-0.284795
										November	A	0.16769
										September	A	0.159777
										January	A	0.0451176															Levels not connected by same letter are significantly different.																	Levels not connected by same letter are significantly different.
										Levels not connected by same letter are significantly different.
																											Level		Mean
																											November	A	0.0904224
										Level		Mean															January	A	0.0724269															Level		Mean
										September	A	0.245345															September	A	6.7379e-16															January	A	0.214095
										November	A	0.0303733																																November	A	0.0976308
										January	A	-0.247256																																September	A	1.7907e-17
																											Levels not connected by same letter are significantly different.
										Levels not connected by same letter are significantly different.																																		Levels not connected by same letter are significantly different.
																																												Level		Mean
																											Level			Mean														September	A	0.0986346
																											January	A		0.155907														January	A	0.0909029
										Level			Mean														November	A	B	0.07211														November	A	0.0889522
										September	A		0.0915019														September		B	3.0965e-16
										November	A		0.090858
										January		B	-0.119439																															Levels not connected by same letter are significantly different.
																											Levels not connected by same letter are significantly different.
										Levels not connected by same letter are significantly different.
																																												Level			Mean
																											Level		Mean															September	A		0.0671409
										Level			Mean														November	A	0.18															November	A	B	-0.109428
										November	A		0.410872														September	A	-1.041e-16															January		B	-0.19518
										September	A	B	0.127027														January	A	-0.0780218
										January		B	-0.0028659
																																												Levels not connected by same letter are significantly different.
																											Levels not connected by same letter are significantly different.
										Levels not connected by same letter are significantly different.
																											Level		Mean															Level			Mean
										Level			Mean														January	A	0.167465															January	A		0.171458
										November	A		0.240533														November	A	0.15882															September	A	B	9.6219e-17
										September	A	B	0.131129														September	A	3.1876e-16															November		B	-0.082909
										January		B	-0.0316229
																											Levels not connected by same letter are significantly different.																	Levels not connected by same letter are significantly different.
										Levels not connected by same letter are significantly different.
																																												Level		Mean
										Level			Mean														Level			Mean														January	A	0.0849663
										November	A		0.474582														November	A		0.465846														September	A	-3.228e-16
										January		B	0.174081														January	A	B	0.234126														November	A	-0.0314987
										September		B	0.104439														September		B	1.2403e-16
																																												Levels not connected by same letter are significantly different.
										Levels not connected by same letter are significantly different.																	Levels not connected by same letter are significantly different.
																											Level		Mean
										Level		Mean															November	A	0.329251															Level		Mean
										November	A	0.238139															January	A	0.128531															September	A	3.1874e-16
										January	A	0.190756															September	A	-1.034e-15															November	A	-0.1352
										September	A	0.15284																																January	A	-0.163733
																											Levels not connected by same letter are significantly different.
										Levels not connected by same letter are significantly different.																																		Levels not connected by same letter are significantly different.
																											Level		Mean
										Level		Mean															September	A	4.1633e-17															Level		Mean
										September	A	0.0927163															November	A	-0.0494283															September	A	0.0873497
										November	A	0.0574302															January	A	-0.0760376															January	A	0.0387817
										January	A	0.0082365																																November	A	0.00069852
																											Levels not connected by same letter are significantly different.
										Levels not connected by same letter are significantly different.																																		Levels not connected by same letter are significantly different.
																											Level			Mean
										Level			Mean														September	A		2.2768e-16														Level			Mean
										November	A		0.239383														November	A		-0.0005318														September	A		5.0536e-16
										September		B	0.0681142														January		B	-0.182058														January	A		-0.0775262
										January		B	-0.0528463																															November		B	-0.246898
																											Levels not connected by same letter are significantly different.
										Levels not connected by same letter are significantly different.																																		Levels not connected by same letter are significantly different.
										Level			Mean																															Level		Mean
										November	A		0.696603														Level		Mean															January	A	0.220447
										January	A	B	0.313308														September	A	2.3766e-16															November	A	0.177946
										September		B	0.0957327														November	A	-0.0195278															September	A	-0.0106297
																											January	A	-0.0675618
										Levels not connected by same letter are significantly different.																																		Levels not connected by same letter are significantly different.
																											Levels not connected by same letter are significantly different.
										Level		Mean
										November	A	0.543882															Level		Mean															Level		Mean
										January	A	0.409054															November	A	0.574573															January	A	0.35299
										September	A	0.143352															January	A	0.312369															November	A	0.308809
																											September	A	-1.943e-16															September	A	0.107088
										Levels not connected by same letter are significantly different.
																											Levels not connected by same letter are significantly different.																	Levels not connected by same letter are significantly different.
																											Level		Mean
										Level			Mean														November	A	0.0015107															Level			Mean
										November	A		0.186687														September	A	-1.041e-17															September	A		2.207e-16
										September	A	B	0.042414														January	A	-0.0307076															January		B	-0.205704
										January		B	-0.0353942																															November		B	-0.249013
																											Levels not connected by same letter are significantly different.
										Levels not connected by same letter are significantly different.																																		Levels not connected by same letter are significantly different.
																											Level		Mean															Level		Mean
										Level			Mean														September	A	-1.477e-16															September	A	1.0414e-16
										November	A		0.255444														November	A	-0.0038557															January	A	-0.0748769
										September	A	B	0.13114														January	A	-0.0713038															November	A	-0.138355
										January		B	-0.0166908
																											Levels not connected by same letter are significantly different.																	Levels not connected by same letter are significantly different.
										Levels not connected by same letter are significantly different.
																											Level		Mean
																											September	A	3.3827e-17															Level			Mean
										Level			Mean														January	A	-0.104447															September	A		0.12663
										November	A		0.382309														November	A	-0.111802															January	A		0.0445216
										September		B	0.0735933																															November		B	-0.136114
										January		B	-0.130878
																											Levels not connected by same letter are significantly different.
																																												Levels not connected by same letter are significantly different.
										Levels not connected by same letter are significantly different.
																											Level		Mean
																											September	A	4.571e-16															Level			Mean
										Level			Mean														November	A	-0.0047926															January	A		0.0814315
										November	A		-0.199072														January	A	-0.0709154															September	A		-0.0084252
										September	A		-0.201095																															November		B	-0.208751
										January		B	-0.452772
																											Levels not connected by same letter are significantly different.
																																												Levels not connected by same letter are significantly different.
										Levels not connected by same letter are significantly different.
																											Level			Mean														Level			Mean
																											September	A		-1.457e-16														September	A		0.117414
										Level				Mean													November	A		-0.0242462														November	A		0.0978375
										November	A			0.605761													January		B	-0.298869														January		B	-0.0679699
										September		B		0.0720196
										January			C	-0.210833
																											Levels not connected by same letter are significantly different.																	Levels not connected by same letter are significantly different.
										Levels not connected by same letter are significantly different.
										Level			Mean														Level		Mean															Level		Mean
										November	A		0.28331														November	A	0.0243874															January	A	0.0872711
										September	A	B	0.120515														September	A	-2.064e-16															November	A	0.009352
										January		B	-0.0366334														January	A	-0.188663															September	A	-2.914e-17
										Levels not connected by same letter are significantly different.																	Levels not connected by same letter are significantly different.																	Levels not connected by same letter are significantly different.
																											Level		Mean															Level		Mean
																											September	A	1.0495e-16															November	A	0.141195
																											November	A	-0.123831															September	A	0.0646535
										Level			Mean														January	A	-0.152436															January	A	0.00276733
										November	A		0.10642
										September	A		0.0820064
										January		B	-0.0806198														Levels not connected by same letter are significantly different.																	Levels not connected by same letter are significantly different.
										Levels not connected by same letter are significantly different.
																											Level		Mean															Level			Mean
										Level			Mean														November	A	0.190677															September	A		-6.715e-17
										November	A		0.421692														January	A	0.0310355															January	A	B	-0.0833973
										September	A	B	0.136508														September	A	-6.024e-16															November		B	-0.169066
										January		B	0.0411447
																											Levels not connected by same letter are significantly different.																	Levels not connected by same letter are significantly different.
										Levels not connected by same letter are significantly different.
																																												Level		Mean
																																												January	A	0.0204995
																																												September	A	-5.623e-16
																																												November	A	-0.0856599
																																												Levels not connected by same letter are significantly different.
																																												Level			Mean
																																												September	A		1.8696e-16
																																												January		B	-0.186822
																																												November		B	-0.252989
																																												Levels not connected by same letter are significantly different.

## Sheet: Table S7 MG_corrsByMonth
Title: A longitudinal study of queen health in honey bees: Tissue specific response to seasonal changes and pathogen pressure
Authors: Duan C. Copeland1,*, Vincent A. Ricigliano2, Brendon M. Mott1, Oliver L. Kortenkamp1,3, Robert E. Erickson1, June Gorrochategui-Ortega4, and Kirk E. Anderson1, 3,*
Table S7: Pearsons correlations on Log transformed absolute abundance, DWV loads, and gene expression w/ p-values by month in the midgut
Pearsons correlations heat map red to blue, red the most negative values while blue the most positive for each correlation matrix. Significant p-values are highlighted green.
													September																																			November
	Carbonyl	MG_16S	DWV-A	DWV-B	Bombella	L_panis	A2_1	L_apis	S_alvi	L_helsing	F_perr	A_kunk	Bo_mellis	L_kimb	B_ast	Bo_mellif	L_mell	M_plut	abaecin	ameater	apid	Argo2	bgluc2	Dcarb	def1	def2	Dicer	hop	hym	irp30	lys1	lys2	lys3	PGRPLC	PGRPS1	PGRPS2R	PGRPS3	PPO			Carbonyl	MG_16S	DWV-A	DWV-B	Bombella	L_panis	A2_1	L_apis	S_alvi
Carbonyl		0.2571	0.3218	0.2923	0.2929	0.4373	-0.0635	0.1584	0.1876	-0.1888	0.0158	0.0771	0.1019	0.1852	0.3017	0.0638	0.1723	0.1824	0.0917	0.0117	-0.3646	0.3065	0.1017	0.3067	0.3397	0.2234	0.0627	0.0531	0.3377	0.2019	0.1179	0.1616	0.1174	0.1115	0.1681	0.1593	0.2467	0.067		Carbonyl		0.2255	-0.0593	0.1308	0.4774	0.1553	0.2047	0.4162	0.3687
MG_16S	0.2571		0.3268	0.5975	0.7265	0.2227	0.0714	0.259	0.0706	0.1164	0.1729	0.2818	0.3033	0.1701	0.1931	0.4388	0.1178	0.5913	0.0078	-0.1269	-0.223	0.0508	-0.0787	0.0399	0.2196	-0.0257	-0.024	-0.0658	-0.0795	-0.062	-0.0313	0.1064	-0.0099	-0.0538	-0.0551	0.0156	0.2711	-0.0758		MG_16S	0.2255		-0.1059	0.0604	0.6507	-0.0571	0.0506	0.2144	-0.038
DWV-A	0.3218	0.3268		0.5886	0.2544	0.218	-0.0662	0.4067	0.4903	0.5107	0.6878	0.0859	0.5741	0.6521	0.3097	0.4801	0.5813	0.3836	0.0403	0.1914	-0.111	0.3247	0.2648	0.3027	0.0576	0.1821	0.2147	0.1868	0.2656	0.1933	0.105	0.1956	0.2892	0.2121	0.3159	0.2797	0.4055	0.2022		DWV-A	-0.0593	-0.1059		0.1783	-0.1335	-0.0162	0.1104	0.3829	0.2182
DWV-B	0.2923	0.5975	0.5886		0.5496	0.3062	0.1391	0.3913	0.1284	0.126	0.2694	0.3204	0.2881	0.3723	0.2754	0.2782	0.2381	0.4122	0.0584	-0.0078	-0.1957	0.2199	0.1407	0.2007	0.1779	0.1002	0.097	0.0619	0.0746	0.0934	-0.0344	0.1064	0.1326	0.0954	0.1532	0.1476	0.3901	0.051		DWV-B	0.1308	0.0604	0.1783		0.0471	0.2016	0.1626	0.2358	0.2207
Bombella	0.2929	0.7265	0.2544	0.5496		0.2149	-0.3116	0.0909	0.0073	-0.0618	-0.0645	0.3638	0.061	-0.0387	-0.0115	0.098	-0.0733	0.4097	-0.0721	-0.3501	-0.4571	-0.1147	-0.2854	0.0195	-0.0001	-0.3064	-0.2928	-0.3249	-0.1919	-0.2439	-0.2833	-0.1831	-0.2451	-0.282	-0.3018	-0.0044	0.1756	-0.3391		Bombella	0.4774	0.6507	-0.1335	0.0471		0.0824	0.0876	0.1989	0.0369
L_panis	0.4373	0.2227	0.218	0.3062	0.2149		0.4646	0.1283	-0.0259	0.1939	0.0866	-0.1835	0.2788	-0.0073	0.407	-0.0178	0.3126	0.2004	0.1454	0.1262	-0.0284	0.1928	0.2019	0.2585	0.237	0.2236	0.0884	0.0711	0.1017	0.2879	0.1504	0.1744	0.1493	0.1145	0.0782	0.122	0.1764	0.0875		L_panis	0.1553	-0.0571	-0.0162	0.2016	0.0824		0.4311	0.036	0.1698
A2_1	-0.0635	0.0714	-0.0662	0.1391	-0.3116	0.4646		0.3514	-0.0178	0.107	0.0584	-0.0918	0.224	0.1959	0.3586	0.0621	0.1898	0.1135	0.0713	0.362	0.3869	0.2362	0.3982	0.1295	0.3264	0.4185	0.3766	0.3698	0.0675	0.2531	0.4231	0.4115	0.3605	0.3203	0.3112	0.1681	0.1479	0.3419		A2_1	0.2047	0.0506	0.1104	0.1626	0.0876	0.4311		0.0598	-0.0687
L_apis	0.1584	0.259	0.4067	0.3913	0.0909	0.1283	0.3514		0.5383	0.4467	0.4991	0.3362	0.6663	0.6824	0.6569	0.4332	0.6142	0.4452	0.1676	0.1434	0.0203	0.1457	0.1976	0.0584	0.2708	0.2291	0.2071	0.2203	0.1621	0.1957	0.203	0.2486	0.1534	0.1262	0.1044	0.0796	0.3548	0.1816		L_apis	0.4162	0.2144	0.3829	0.2358	0.1989	0.036	0.0598		0.5605
S_alvi	0.1876	0.0706	0.4903	0.1284	0.0073	-0.0259	-0.0178	0.5383		0.4556	0.6771	-0.0263	0.4895	0.6486	0.4014	0.5503	0.6269	0.2431	0.3181	0.2617	-0.0104	0.3717	0.3459	0.3038	0.2646	0.3014	0.3251	0.3227	0.4148	0.2306	0.2498	0.2483	0.2589	0.2522	0.2821	0.3142	0.2613	0.3539		S_alvi	0.3687	-0.038	0.2182	0.2207	0.0369	0.1698	-0.0687	0.5605
L_helsing	-0.1888	0.1164	0.5107	0.126	-0.0618	0.1939	0.107	0.4467	0.4556		0.7695	0.0634	0.6321	0.5516	0.3919	0.552	0.6041	0.4327	0.4089	0.1942	0.3594	0.1018	0.2035	0.1007	0.0673	0.2271	0.2103	0.2162	0.2245	0.2603	0.1804	0.2398	0.1932	0.1941	0.1412	0.1544	0.1081	0.2606		L_helsing	0.4676	0.1493	0.2912	0.2779	0.1396	0.1023	0.1526	0.6011	0.7981
F_perr	0.0158	0.1729	0.6878	0.2694	-0.0645	0.0866	0.0584	0.4991	0.6771	0.7695		-0.0018	0.7134	0.7795	0.5275	0.7201	0.8196	0.3825	0.3704	0.2863	0.2912	0.2833	0.3524	0.151	0.2699	0.336	0.325	0.3087	0.4696	0.36	0.2292	0.3035	0.391	0.3191	0.3636	0.2057	0.2343	0.3632		F_perr	0.3292	-0.203	-0.0212	0.2903	-0.1517	0.1021	-0.2665	0.3421	0.5743
A_kunk	0.0771	0.2818	0.0859	0.3204	0.3638	-0.1835	-0.0918	0.3362	-0.0263	0.0634	-0.0018		0.0716	0.2775	0.2268	0.1621	0.0328	0.3811	0.1515	-0.3075	-0.0606	-0.1596	-0.288	-0.1608	-0.0731	-0.2297	-0.1704	-0.1609	-0.1341	-0.1822	-0.0921	-0.1068	-0.1894	-0.14	-0.2596	-0.0072	0.1358	-0.2296		A_kunk	0.1755	0.3174	-0.0347	-0.2097	0.3942	0.0019	-0.0604	-0.0199	0.1724
Bo_mellis	0.1019	0.3033	0.5741	0.2881	0.061	0.2788	0.224	0.6663	0.4895	0.6321	0.7134	0.0716		0.6616	0.6741	0.4956	0.8297	0.409	0.2653	0.3409	0.0753	0.2558	0.2802	0.2336	0.3148	0.2769	0.3121	0.3212	0.2767	0.3254	0.2645	0.3615	0.2939	0.2786	0.2741	0.169	0.4827	0.3384		Bo_mellis	0.3632	-0.2023	0.3006	0.3281	-0.0474	0.216	0.1323	0.66	0.5922
L_kimb	0.1852	0.1701	0.6521	0.3723	-0.0387	-0.0073	0.1959	0.6824	0.6486	0.5516	0.7795	0.2775	0.6616		0.4906	0.6263	0.6236	0.435	0.2153	0.2472	0.1244	0.3191	0.3277	0.1975	0.3178	0.3333	0.3337	0.334	0.4334	0.3164	0.2871	0.3128	0.3344	0.3011	0.3391	0.2774	0.3011	0.3415		L_kimb	0.1288	0.0759	0.2553	0.0748	-0.0772	-0.1005	-0.2768	0.4232	0.5942
B_ast	0.3017	0.1931	0.3097	0.2754	-0.0115	0.407	0.3586	0.6569	0.4014	0.3919	0.5275	0.2268	0.6741	0.4906		0.445	0.8082	0.1978	0.223	0.2394	0.09	0.2389	0.1957	0.1138	0.2514	0.3137	0.2347	0.2388	0.3623	0.4358	0.267	0.303	0.1974	0.2079	0.143	0.0409	0.2789	0.2308		B_ast	0.3943	-0.087	0.096	0.3173	-0.0085	0.2369	0.1299	0.4257	0.6829
Bo_mellif	0.0638	0.4388	0.4801	0.2782	0.098	-0.0178	0.0621	0.4332	0.5503	0.552	0.7201	0.1621	0.4956	0.6263	0.445		0.5659	0.4146	0.2854	0.226	0.0339	0.4268	0.3652	0.3091	0.3638	0.3479	0.4073	0.4014	0.4575	0.2817	0.3121	0.3849	0.4315	0.3776	0.3885	0.3785	0.304	0.3914		Bo_mellif	0.2922	-0.0375	-0.0886	0.1833	0.0694	0.0218	0.18	0.2615	0.2978
L_mell	0.1723	0.1178	0.5813	0.2381	-0.0733	0.3126	0.1898	0.6142	0.6269	0.6041	0.8196	0.0328	0.8297	0.6236	0.8082	0.5659		0.3602	0.3327	0.3596	0.1832	0.3281	0.3556	0.2084	0.2427	0.3272	0.3371	0.3266	0.4285	0.4225	0.2962	0.3391	0.3474	0.3115	0.3642	0.1757	0.3491	0.3724		L_mell	0.2598	-0.0387	0.1998	0.4201	0.1221	0.2063	0.132	0.6467	0.6597
M_plut	0.1824	0.5913	0.3836	0.4122	0.4097	0.2004	0.1135	0.4452	0.2431	0.4327	0.3825	0.3811	0.409	0.435	0.1978	0.4146	0.3602		0.118	-0.0409	0.1092	0.0261	-0.0024	-0.0246	0.1099	0.0264	0.03	-0.0288	0.0291	-0.0762	0.0837	0.1664	0.0452	0.0084	0.141	0.1227	0.114	0.0675		M_plut	0.0723	0.1422	0.1784	-0.0444	0.0021	0.1056	0.0975	0.2918	0.2665
abaecin	0.0917	0.0078	0.0403	0.0584	-0.0721	0.1454	0.0713	0.1676	0.3181	0.4089	0.3704	0.1515	0.2653	0.2153	0.223	0.2854	0.3327	0.118		0.2203	0.2867	0.3187	0.3519	0.3678	0.4474	0.3867	0.3671	0.386	0.3551	0.4151	0.3115	0.3792	0.3743	0.4186	0.1926	0.2569	0.3785	0.3704		abaecin	-0.0309	-0.224	-0.1321	-0.3653	-0.0186	0.2894	0.3164	-0.1886	-0.056
ameater	0.0117	-0.1269	0.1914	-0.0078	-0.3501	0.1262	0.362	0.1434	0.2617	0.1942	0.2863	-0.3075	0.3409	0.2472	0.2394	0.226	0.3596	-0.0409	0.2203		0.3392	0.8042	0.8513	0.7273	0.5832	0.8396	0.9047	0.8945	0.5035	0.7402	0.8739	0.8773	0.8157	0.8786	0.7791	0.4666	0.3396	0.9345		ameater	0.0687	0.1647	-0.1867	-0.049	-0.075	0.0114	-0.0596	-0.0613	-0.0568
apid	-0.3646	-0.223	-0.111	-0.1957	-0.4571	-0.0284	0.3869	0.0203	-0.0104	0.3594	0.2912	-0.0606	0.0753	0.1244	0.09	0.0339	0.1832	0.1092	0.2867	0.3392		0.0622	0.2479	-0.1126	0.1423	0.2921	0.298	0.2738	0.1393	0.3121	0.2971	0.3058	0.2876	0.2706	0.2825	0.046	-0.1338	0.3267		apid	-0.1286	0.0076	0.3551	-0.1077	-0.166	0.0574	0.3302	0.0637	-0.1681
Argo2	0.3065	0.0508	0.3247	0.2199	-0.1147	0.1928	0.2362	0.1457	0.3717	0.1018	0.2833	-0.1596	0.2558	0.3191	0.2389	0.4268	0.3281	0.0261	0.3187	0.8042	0.0622		0.9086	0.9217	0.7245	0.873	0.9348	0.9242	0.6743	0.7163	0.803	0.8456	0.8764	0.9269	0.8396	0.6896	0.5358	0.9012		Argo2	-0.0369	-0.0688	0.4575	0.3546	-0.0028	-0.1318	-0.155	0.0482	-0.0061
bgluc2	0.1017	-0.0787	0.2648	0.1407	-0.2854	0.2019	0.3982	0.1976	0.3459	0.2035	0.3524	-0.288	0.2802	0.3277	0.1957	0.3652	0.3556	-0.0024	0.3519	0.8513	0.2479	0.9086		0.8186	0.719	0.8854	0.9356	0.922	0.6496	0.6865	0.7883	0.8292	0.9351	0.924	0.8544	0.65	0.5009	0.917		bgluc2	-0.2318	-0.0514	0.4464	-0.0688	-0.2345	-0.0735	-0.0528	0.0623	-0.127
Dcarb	0.3067	0.0399	0.3027	0.2007	0.0195	0.2585	0.1295	0.0584	0.3038	0.1007	0.151	-0.1608	0.2336	0.1975	0.1138	0.3091	0.2084	-0.0246	0.3678	0.7273	-0.1126	0.9217	0.8186		0.6372	0.7614	0.8285	0.8312	0.5629	0.6149	0.7196	0.7664	0.7802	0.8385	0.7285	0.7196	0.6	0.8019		Dcarb	-0.2942	-0.0964	0.3354	0.0285	-0.1833	-0.0569	-0.0341	0.0399	-0.1074
def1	0.3397	0.2196	0.0576	0.1779	-0.0001	0.237	0.3264	0.2708	0.2646	0.0673	0.2699	-0.0731	0.3148	0.3178	0.2514	0.3638	0.2427	0.1099	0.4474	0.5832	0.1423	0.7245	0.719	0.6372		0.7892	0.7426	0.7427	0.6053	0.58	0.6597	0.7581	0.7568	0.7688	0.5903	0.3941	0.4369	0.7089		def1	0.1221	0.2016	-0.0132	0.116	0.0764	-0.0551	0.0212	0.1212	-0.0656
def2	0.2234	-0.0257	0.1821	0.1002	-0.3064	0.2236	0.4185	0.2291	0.3014	0.2271	0.336	-0.2297	0.2769	0.3333	0.3137	0.3479	0.3272	0.0264	0.3867	0.8396	0.2921	0.873	0.8854	0.7614	0.7892		0.9176	0.9064	0.7499	0.7566	0.8408	0.9255	0.8827	0.9231	0.791	0.5303	0.3586	0.9244		def2	0.488	0.2856	0.0436	0.0517	0.1112	0.1771	0.4544	0.226	-0.0255
Dicer	0.0627	-0.024	0.2147	0.097	-0.2928	0.0884	0.3766	0.2071	0.3251	0.2103	0.325	-0.1704	0.3121	0.3337	0.2347	0.4073	0.3371	0.03	0.3671	0.9047	0.298	0.9348	0.9356	0.8285	0.7426	0.9176		0.9918	0.6326	0.7304	0.9009	0.9333	0.9238	0.9768	0.8557	0.6387	0.5015	0.9753		Dicer	0.0915	-0.0991	-0.1801	0.5787	-0.1469	0.0788	0.0145	0.0685	0.2254
hop	0.0531	-0.0658	0.1868	0.0619	-0.3249	0.0711	0.3698	0.2203	0.3227	0.2162	0.3087	-0.1609	0.3212	0.334	0.2388	0.4014	0.3266	-0.0288	0.386	0.8945	0.2738	0.9242	0.922	0.8312	0.7427	0.9064	0.9918		0.6055	0.7456	0.8942	0.9126	0.9009	0.9671	0.8261	0.6261	0.5061	0.9672		hop	0.0523	0.0157	-0.0854	0.4909	-0.2058	-0.0309	-0.1012	0.1773	0.1691
hym	0.3377	-0.0795	0.2656	0.0746	-0.1919	0.1017	0.0675	0.1621	0.4148	0.2245	0.4696	-0.1341	0.2767	0.4334	0.3623	0.4575	0.4285	0.0291	0.3551	0.5035	0.1393	0.6743	0.6496	0.5629	0.6053	0.7499	0.6326	0.6055		0.46	0.5485	0.6627	0.6998	0.6811	0.6554	0.5544	0.284	0.6575		hym	0.0497	-0.1311	0.6692	0.1372	-0.0973	-0.1423	-0.0738	0.1418	-0.1741
irp30	0.2019	-0.062	0.1933	0.0934	-0.2439	0.2879	0.2531	0.1957	0.2306	0.2603	0.36	-0.1822	0.3254	0.3164	0.4358	0.2817	0.4225	-0.0762	0.4151	0.7402	0.3121	0.7163	0.6865	0.6149	0.58	0.7566	0.7304	0.7456	0.46		0.6935	0.6755	0.6213	0.7113	0.5175	0.253	0.3189	0.7297		irp30	0.0574	0.1291	0.2949	0.3063	0.075	0.206	-0.0384	0.2816	-0.0274
lys1	0.1179	-0.0313	0.105	-0.0344	-0.2833	0.1504	0.4231	0.203	0.2498	0.1804	0.2292	-0.0921	0.2645	0.2871	0.267	0.3121	0.2962	0.0837	0.3115	0.8739	0.2971	0.803	0.7883	0.7196	0.6597	0.8408	0.9009	0.8942	0.5485	0.6935		0.9242	0.7887	0.8823	0.7305	0.5715	0.4171	0.8941		lys1	-0.2837	-0.0788	0.3872	0.0327	-0.3128	0.0134	-0.1846	0.193	-0.0152
lys2	0.1616	0.1064	0.1956	0.1064	-0.1831	0.1744	0.4115	0.2486	0.2483	0.2398	0.3035	-0.1068	0.3615	0.3128	0.303	0.3849	0.3391	0.1664	0.3792	0.8773	0.3058	0.8456	0.8292	0.7664	0.7581	0.9255	0.9333	0.9126	0.6627	0.6755	0.9242		0.8816	0.9301	0.7986	0.5865	0.4612	0.9316		lys2	0.2804	0.2626	-0.2385	0.0917	0.067	0.1433	0.1582	0.2006	0.0388
lys3	0.1174	-0.0099	0.2892	0.1326	-0.2451	0.1493	0.3605	0.1534	0.2589	0.1932	0.391	-0.1894	0.2939	0.3344	0.1974	0.4315	0.3474	0.0452	0.3743	0.8157	0.2876	0.8764	0.9351	0.7802	0.7568	0.8827	0.9238	0.9009	0.6998	0.6213	0.7887	0.8816		0.9428	0.888	0.6662	0.5255	0.8992		lys3	-0.2712	-0.1141	0.3989	-0.0402	-0.3123	-0.12	-0.1428	0.0263	-0.1289
PGRPLC	0.1115	-0.0538	0.2121	0.0954	-0.282	0.1145	0.3203	0.1262	0.2522	0.1941	0.3191	-0.14	0.2786	0.3011	0.2079	0.3776	0.3115	0.0084	0.4186	0.8786	0.2706	0.9269	0.924	0.8385	0.7688	0.9231	0.9768	0.9671	0.6811	0.7113	0.8823	0.9301	0.9428		0.8517	0.6259	0.4823	0.958		PGRPLC	-0.3082	-0.0638	-0.1199	0.3121	-0.2808	-0.0768	-0.1266	-0.039	-0.1242
PGRPS1	0.1681	-0.0551	0.3159	0.1532	-0.3018	0.0782	0.3112	0.1044	0.2821	0.1412	0.3636	-0.2596	0.2741	0.3391	0.143	0.3885	0.3642	0.141	0.1926	0.7791	0.2825	0.8396	0.8544	0.7285	0.5903	0.791	0.8557	0.8261	0.6554	0.5175	0.7305	0.7986	0.888	0.8517		0.6976	0.4513	0.8689		PGRPS1	-0.3258	-0.185	0.4073	0.0057	-0.2764	0.0542	0.0121	0.0206	-0.059
PGRPS2R	0.1593	0.0156	0.2797	0.1476	-0.0044	0.122	0.1681	0.0796	0.3142	0.1544	0.2057	-0.0072	0.169	0.2774	0.0409	0.3785	0.1757	0.1227	0.2569	0.4666	0.046	0.6896	0.65	0.7196	0.3941	0.5303	0.6387	0.6261	0.5544	0.253	0.5715	0.5865	0.6662	0.6259	0.6976		0.6424	0.6109		PGRPS2R	0.3596	0.0173	-0.2491	0.1325	0.1806	0.3028	0.3201	0.25	0.2223
PGRPS3	0.2467	0.2711	0.4055	0.3901	0.1756	0.1764	0.1479	0.3548	0.2613	0.1081	0.2343	0.1358	0.4827	0.3011	0.2789	0.304	0.3491	0.114	0.3785	0.3396	-0.1338	0.5358	0.5009	0.6	0.4369	0.3586	0.5015	0.5061	0.284	0.3189	0.4171	0.4612	0.5255	0.4823	0.4513	0.6424		0.4164		PGRPS3	0.3041	0.211	0.0249	0.2393	0.2187	0.1894	0.5142	0.1122	0.0874
PPO	0.067	-0.0758	0.2022	0.051	-0.3391	0.0875	0.3419	0.1816	0.3539	0.2606	0.3632	-0.2296	0.3384	0.3415	0.2308	0.3914	0.3724	0.0675	0.3704	0.9345	0.3267	0.9012	0.917	0.8019	0.7089	0.9244	0.9753	0.9672	0.6575	0.7297	0.8941	0.9316	0.8992	0.958	0.8689	0.6109	0.4164			PPO	-0.2574	-0.0809	0.4901	-0.1598	-0.2377	-0.1629	-0.189	0.0849	-0.077
	Carbonyl	MG_16S	DWV-A	DWV-B	Bombella	L_panis	A2_1	L_apis	S_alvi	L_helsing	F_perr	A_kunk	Bo_mellis	L_kimb	B_ast	Bo_mellif	L_mell	M_plut	abaecin	ameater	apid	Argo2	bgluc2	Dcarb	def1	def2	Dicer	hop	hym	irp30	lys1	lys2	lys3	PGRPLC	PGRPS1	PGRPS2R	PGRPS3	PPO			Carbonyl	MG_16S	DWV-A	DWV-B	Bombella	L_panis	A2_1	L_apis	S_alvi
Carbonyl	<.0001	0.1486	0.0725	0.0988	0.0981	0.0109	0.7254	0.3788	0.2959	0.2926	0.9306	0.67	0.5724	0.3022	0.088	0.7241	0.3378	0.3096	0.6176	0.9492	0.0402	0.088	0.5797	0.0877	0.0572	0.2191	0.7331	0.7727	0.0587	0.2678	0.5203	0.3769	0.5223	0.5434	0.3578	0.3837	0.1734	0.7155		Carbonyl	<.0001	0.207	0.7431	0.468	0.005	0.388	0.2532	0.016	0.0348
MG_16S	0.1486	<.0001	0.0679	0.0002	<.0001	0.2129	0.6928	0.1455	0.6963	0.519	0.3361	0.1121	0.0861	0.3438	0.2817	0.0106	0.5138	0.0003	0.9663	0.489	0.2198	0.7825	0.6685	0.8285	0.2273	0.8891	0.8961	0.7204	0.6655	0.7361	0.865	0.5622	0.9571	0.77	0.7644	0.9323	0.1333	0.6801		MG_16S	0.207	<.0001	0.5575	0.7384	<.0001	0.7523	0.7799	0.2309	0.8335
DWV-A	0.0725	0.0679	<.0001	0.0004	0.16	0.2307	0.719	0.0209	0.0044	0.0028	<.0001	0.6403	0.0006	<.0001	0.0846	0.0054	0.0005	0.0302	0.8266	0.2939	0.5452	0.0698	0.143	0.0922	0.7543	0.3185	0.2381	0.3059	0.1417	0.2893	0.5672	0.2833	0.1084	0.2438	0.0781	0.121	0.0213	0.2672		DWV-A	0.7431	0.5575	<.0001	0.321	0.4588	0.9288	0.5406	0.0279	0.2226
DWV-B	0.0988	0.0002	0.0004	<.0001	0.0009	0.0831	0.4402	0.0243	0.4763	0.4848	0.1295	0.0691	0.1039	0.0329	0.1208	0.117	0.1822	0.0171	0.7507	0.9663	0.2832	0.2265	0.4424	0.2707	0.33	0.5853	0.5975	0.7365	0.6848	0.6111	0.8515	0.5621	0.4693	0.6036	0.4026	0.4201	0.0273	0.7816		DWV-B	0.468	0.7384	0.321	<.0001	0.7946	0.2605	0.3658	0.1865	0.2171
Bombella	0.0981	<.0001	0.16	0.0009	<.0001	0.2299	0.0776	0.6149	0.9681	0.7328	0.7212	0.0374	0.736	0.8306	0.9492	0.5875	0.6854	0.0179	0.6948	0.0495	0.0085	0.5319	0.1134	0.9156	0.9994	0.0881	0.1039	0.0696	0.2928	0.1786	0.1162	0.3159	0.1764	0.1179	0.0932	0.9809	0.3365	0.0576		Bombella	0.005	<.0001	0.4588	0.7946	<.0001	0.6483	0.628	0.2672	0.8386
L_panis	0.0109	0.2129	0.2307	0.0831	0.2299	<.0001	0.0064	0.4768	0.8863	0.2796	0.6316	0.3066	0.1162	0.9677	0.0187	0.9216	0.0765	0.2635	0.4273	0.4913	0.8774	0.2905	0.2679	0.1531	0.1916	0.2187	0.6303	0.6991	0.5798	0.11	0.4112	0.3398	0.4147	0.5327	0.6706	0.5058	0.3342	0.6338		L_panis	0.388	0.7523	0.9288	0.2605	0.6483	<.0001	0.0122	0.8423	0.3449
A2_1	0.7254	0.6928	0.719	0.4402	0.0776	0.0064	<.0001	0.0449	0.9219	0.5534	0.7469	0.6115	0.2101	0.2745	0.0404	0.7314	0.2901	0.5295	0.698	0.0417	0.0287	0.193	0.024	0.4798	0.0682	0.0171	0.0336	0.0372	0.7134	0.1621	0.0158	0.0193	0.0427	0.0739	0.083	0.3577	0.4192	0.0554		A2_1	0.2532	0.7799	0.5406	0.3658	0.628	0.0122	<.0001	0.7409	0.7042
L_apis	0.3788	0.1455	0.0209	0.0243	0.6149	0.4768	0.0449	<.0001	0.0012	0.0092	0.0031	0.0558	<.0001	<.0001	<.0001	0.0118	0.0001	0.0094	0.3591	0.4335	0.9121	0.4261	0.2783	0.751	0.1339	0.2072	0.2555	0.2256	0.3754	0.2831	0.2653	0.1701	0.4018	0.4912	0.5697	0.6648	0.0463	0.3198		L_apis	0.016	0.2309	0.0279	0.1865	0.2672	0.8423	0.7409	<.0001	0.0007
S_alvi	0.2959	0.6963	0.0044	0.4763	0.9681	0.8863	0.9219	0.0012	<.0001	0.0077	<.0001	0.8843	0.0038	<.0001	0.0206	0.0009	<.0001	0.1728	0.076	0.1479	0.955	0.0362	0.0525	0.0909	0.1434	0.0937	0.0695	0.0716	0.0183	0.2041	0.1679	0.1707	0.1525	0.1637	0.1178	0.0799	0.1486	0.0469		S_alvi	0.0348	0.8335	0.2226	0.2171	0.8386	0.3449	0.7042	0.0007	<.0001
L_helsing	0.2926	0.519	0.0028	0.4848	0.7328	0.2796	0.5534	0.0092	0.0077	<.0001	<.0001	0.7261	<.0001	0.0009	0.0241	0.0009	0.0002	0.0119	0.0201	0.287	0.0434	0.5794	0.2638	0.5833	0.7143	0.2113	0.248	0.2347	0.2167	0.1502	0.3231	0.1862	0.2895	0.2871	0.4408	0.3989	0.5559	0.1498		L_helsing	0.0061	0.4068	0.1001	0.1173	0.4385	0.5709	0.3966	0.0002	<.0001
F_perr	0.9306	0.3361	<.0001	0.1295	0.7212	0.6316	0.7469	0.0031	<.0001	<.0001	<.0001	0.9919	<.0001	<.0001	0.0016	<.0001	<.0001	0.028	0.0369	0.1122	0.1059	0.1162	0.0479	0.4094	0.1352	0.0601	0.0695	0.0856	0.0067	0.043	0.207	0.0913	0.0269	0.0751	0.0408	0.2588	0.1969	0.0411		F_perr	0.0614	0.2573	0.9068	0.1013	0.3994	0.5717	0.1338	0.0514	0.0005
A_kunk	0.67	0.1121	0.6403	0.0691	0.0374	0.3066	0.6115	0.0558	0.8843	0.7261	0.9919	<.0001	0.692	0.1179	0.2043	0.3673	0.8561	0.0286	0.4077	0.0869	0.7417	0.383	0.1099	0.3792	0.6908	0.2059	0.3512	0.379	0.4643	0.3182	0.6162	0.5608	0.2992	0.4447	0.1513	0.9688	0.4585	0.2061		A_kunk	0.3287	0.0719	0.8481	0.2416	0.0232	0.9916	0.7386	0.9123	0.3375
Bo_mellis	0.5724	0.0861	0.0006	0.1039	0.736	0.1162	0.2101	<.0001	0.0038	<.0001	<.0001	0.692	<.0001	<.0001	<.0001	0.0034	<.0001	0.0181	0.1422	0.0562	0.6823	0.1576	0.1203	0.1982	0.0793	0.1249	0.082	0.0731	0.1253	0.0692	0.1435	0.0421	0.1025	0.1226	0.1289	0.3551	0.0051	0.0582		Bo_mellis	0.0377	0.2589	0.0892	0.0623	0.7934	0.2273	0.4631	<.0001	0.0003
L_kimb	0.3022	0.3438	<.0001	0.0329	0.8306	0.9677	0.2745	<.0001	<.0001	0.0009	<.0001	0.1179	<.0001	<.0001	0.0037	<.0001	0.0001	0.0114	0.2367	0.1726	0.4976	0.0751	0.0671	0.2787	0.0763	0.0623	0.062	0.0617	0.0132	0.0776	0.1111	0.0814	0.0614	0.094	0.0577	0.1243	0.094	0.0558		L_kimb	0.4752	0.6747	0.1515	0.679	0.6695	0.578	0.1189	0.0141	0.0003
B_ast	0.088	0.2817	0.0846	0.1208	0.9492	0.0187	0.0404	<.0001	0.0206	0.0241	0.0016	0.2043	<.0001	0.0037	<.0001	0.0095	<.0001	0.2698	0.2198	0.1869	0.6242	0.1878	0.283	0.5351	0.1652	0.0804	0.1961	0.1881	0.0416	0.0127	0.1396	0.0919	0.2789	0.2535	0.4349	0.8241	0.1222	0.2037		B_ast	0.0232	0.6301	0.5952	0.072	0.9627	0.1844	0.4711	0.0135	<.0001
Bo_mellif	0.7241	0.0106	0.0054	0.117	0.5875	0.9216	0.7314	0.0118	0.0009	0.0009	<.0001	0.3673	0.0034	<.0001	0.0095	<.0001	0.0006	0.0164	0.1134	0.2137	0.854	0.0149	0.0399	0.0852	0.0407	0.051	0.0207	0.0228	0.0085	0.1184	0.0821	0.0296	0.0137	0.0331	0.028	0.0326	0.0907	0.0268		Bo_mellif	0.0989	0.8358	0.6238	0.3071	0.7013	0.9042	0.3161	0.1416	0.0923
L_mell	0.3378	0.5138	0.0005	0.1822	0.6854	0.0765	0.2901	0.0001	<.0001	0.0002	<.0001	0.8561	<.0001	0.0001	<.0001	0.0006	<.0001	0.0395	0.0628	0.0432	0.3155	0.0667	0.0458	0.2524	0.1807	0.0676	0.0592	0.068	0.0144	0.016	0.0998	0.0576	0.0514	0.0826	0.0404	0.3362	0.0502	0.0358		L_mell	0.1443	0.8305	0.2649	0.0149	0.4984	0.2493	0.4639	<.0001	<.0001
M_plut	0.3096	0.0003	0.0302	0.0171	0.0179	0.2635	0.5295	0.0094	0.1728	0.0119	0.028	0.0286	0.0181	0.0114	0.2698	0.0164	0.0395	<.0001	0.52	0.8241	0.552	0.8874	0.9894	0.8935	0.5492	0.8858	0.8703	0.8757	0.8742	0.6783	0.649	0.3628	0.8061	0.9636	0.4414	0.5033	0.5345	0.7134		M_plut	0.6893	0.4298	0.3206	0.8063	0.9907	0.5588	0.5895	0.0995	0.1339
abaecin	0.6176	0.9663	0.8266	0.7507	0.6948	0.4273	0.698	0.3591	0.076	0.0201	0.0369	0.4077	0.1422	0.2367	0.2198	0.1134	0.0628	0.52	<.0001	0.2258	0.1117	0.0754	0.0483	0.0384	0.0103	0.0288	0.0388	0.0291	0.0461	0.0182	0.0826	0.0323	0.0348	0.0171	0.2908	0.1558	0.0327	0.0369		abaecin	0.8668	0.2177	0.4709	0.0398	0.9197	0.1082	0.0777	0.3012	0.7608
ameater	0.9492	0.489	0.2939	0.9663	0.0495	0.4913	0.0417	0.4335	0.1479	0.287	0.1122	0.0869	0.0562	0.1726	0.1869	0.2137	0.0432	0.8241	0.2258	<.0001	0.0575	<.0001	<.0001	<.0001	0.0005	<.0001	<.0001	<.0001	0.0033	<.0001	<.0001	<.0001	<.0001	<.0001	<.0001	0.0071	0.0573	<.0001		ameater	0.7087	0.3677	0.3062	0.7901	0.6833	0.9505	0.7457	0.7388	0.7576
apid	0.0402	0.2198	0.5452	0.2832	0.0085	0.8774	0.0287	0.9121	0.955	0.0434	0.1059	0.7417	0.6823	0.4976	0.6242	0.854	0.3155	0.552	0.1117	0.0575	<.0001	0.7353	0.1713	0.5396	0.4374	0.1047	0.0976	0.1294	0.447	0.082	0.0986	0.0888	0.1105	0.1342	0.1173	0.8025	0.4655	0.068		apid	0.4983	0.9682	0.0541	0.5709	0.3808	0.7633	0.0748	0.738	0.3747
Argo2	0.088	0.7825	0.0698	0.2265	0.5319	0.2905	0.193	0.4261	0.0362	0.5794	0.1162	0.383	0.1576	0.0751	0.1878	0.0149	0.0667	0.8874	0.0754	<.0001	0.7353	<.0001	<.0001	<.0001	<.0001	<.0001	<.0001	<.0001	<.0001	<.0001	<.0001	<.0001	<.0001	<.0001	<.0001	<.0001	0.0016	<.0001		Argo2	0.8411	0.7082	0.0085	0.0464	0.9879	0.4721	0.397	0.7935	0.9734
bgluc2	0.5797	0.6685	0.143	0.4424	0.1134	0.2679	0.024	0.2783	0.0525	0.2638	0.0479	0.1099	0.1203	0.0671	0.283	0.0399	0.0458	0.9894	0.0483	<.0001	0.1713	<.0001	<.0001	<.0001	<.0001	<.0001	<.0001	<.0001	<.0001	<.0001	<.0001	<.0001	<.0001	<.0001	<.0001	<.0001	0.0035	<.0001		bgluc2	0.2018	0.7801	0.0104	0.7082	0.1965	0.6894	0.7742	0.7347	0.4886
Dcarb	0.0877	0.8285	0.0922	0.2707	0.9156	0.1531	0.4798	0.751	0.0909	0.5833	0.4094	0.3792	0.1982	0.2787	0.5351	0.0852	0.2524	0.8935	0.0384	<.0001	0.5396	<.0001	<.0001	<.0001	<.0001	<.0001	<.0001	<.0001	0.0008	0.0002	<.0001	<.0001	<.0001	<.0001	<.0001	<.0001	0.0003	<.0001		Dcarb	0.1022	0.5996	0.0606	0.8771	0.3153	0.7572	0.8529	0.8283	0.5586
def1	0.0572	0.2273	0.7543	0.33	0.9994	0.1916	0.0682	0.1339	0.1434	0.7143	0.1352	0.6908	0.0793	0.0763	0.1652	0.0407	0.1807	0.5492	0.0103	0.0005	0.4374	<.0001	<.0001	<.0001	<.0001	<.0001	<.0001	<.0001	0.0002	0.0005	<.0001	<.0001	<.0001	<.0001	0.0004	0.0256	0.0124	<.0001		def1	0.5055	0.2685	0.9427	0.5273	0.6776	0.7646	0.9083	0.5086	0.7212
def2	0.2191	0.8891	0.3185	0.5853	0.0881	0.2187	0.0171	0.2072	0.0937	0.2113	0.0601	0.2059	0.1249	0.0623	0.0804	0.051	0.0676	0.8858	0.0288	<.0001	0.1047	<.0001	<.0001	<.0001	<.0001	<.0001	<.0001	<.0001	<.0001	<.0001	<.0001	<.0001	<.0001	<.0001	<.0001	0.0018	0.0439	<.0001		def2	0.0053	0.1194	0.8158	0.7826	0.5516	0.3406	0.0102	0.2215	0.8915
Dicer	0.7331	0.8961	0.2381	0.5975	0.1039	0.6303	0.0336	0.2555	0.0695	0.248	0.0695	0.3512	0.082	0.062	0.1961	0.0207	0.0592	0.8703	0.0388	<.0001	0.0976	<.0001	<.0001	<.0001	<.0001	<.0001	<.0001	<.0001	0.0001	<.0001	<.0001	<.0001	<.0001	<.0001	<.0001	<.0001	0.0035	<.0001		Dicer	0.6186	0.5894	0.3239	0.0005	0.4223	0.6682	0.9372	0.7094	0.2149
hop	0.7727	0.7204	0.3059	0.7365	0.0696	0.6991	0.0372	0.2256	0.0716	0.2347	0.0856	0.379	0.0731	0.0617	0.1881	0.0228	0.068	0.8757	0.0291	<.0001	0.1294	<.0001	<.0001	<.0001	<.0001	<.0001	<.0001	<.0001	0.0002	<.0001	<.0001	<.0001	<.0001	<.0001	<.0001	0.0001	0.0031	<.0001		hop	0.7761	0.9322	0.642	0.0043	0.2586	0.8667	0.5814	0.3315	0.355
hym	0.0587	0.6655	0.1417	0.6848	0.2928	0.5798	0.7134	0.3754	0.0183	0.2167	0.0067	0.4643	0.1253	0.0132	0.0416	0.0085	0.0144	0.8742	0.0461	0.0033	0.447	<.0001	<.0001	0.0008	0.0002	<.0001	0.0001	0.0002	<.0001	0.0081	0.0012	<.0001	<.0001	<.0001	<.0001	0.001	0.1152	<.0001		hym	0.7869	0.4743	<.0001	0.4538	0.5964	0.4372	0.6879	0.439	0.3405
irp30	0.2678	0.7361	0.2893	0.6111	0.1786	0.11	0.1621	0.2831	0.2041	0.1502	0.043	0.3182	0.0692	0.0776	0.0127	0.1184	0.016	0.6783	0.0182	<.0001	0.082	<.0001	<.0001	0.0002	0.0005	<.0001	<.0001	<.0001	0.0081	<.0001	<.0001	<.0001	0.0001	<.0001	0.0024	0.1624	0.0752	<.0001		irp30	0.7551	0.4813	0.1013	0.0882	0.6833	0.258	0.8346	0.1184	0.8816
lys1	0.5203	0.865	0.5672	0.8515	0.1162	0.4112	0.0158	0.2653	0.1679	0.3231	0.207	0.6162	0.1435	0.1111	0.1396	0.0821	0.0998	0.649	0.0826	<.0001	0.0986	<.0001	<.0001	<.0001	<.0001	<.0001	<.0001	<.0001	0.0012	<.0001	<.0001	<.0001	<.0001	<.0001	<.0001	0.0006	0.0175	<.0001		lys1	0.1156	0.6681	0.0286	0.8591	0.0814	0.9418	0.3118	0.2899	0.9342
lys2	0.3769	0.5622	0.2833	0.5621	0.3159	0.3398	0.0193	0.1701	0.1707	0.1862	0.0913	0.5608	0.0421	0.0814	0.0919	0.0296	0.0576	0.3628	0.0323	<.0001	0.0888	<.0001	<.0001	<.0001	<.0001	<.0001	<.0001	<.0001	<.0001	<.0001	<.0001	<.0001	<.0001	<.0001	<.0001	0.0004	0.0079	<.0001		lys2	0.1201	0.1465	0.1887	0.6176	0.7156	0.4341	0.3873	0.2709	0.8332
lys3	0.5223	0.9571	0.1084	0.4693	0.1764	0.4147	0.0427	0.4018	0.1525	0.2895	0.0269	0.2992	0.1025	0.0614	0.2789	0.0137	0.0514	0.8061	0.0348	<.0001	0.1105	<.0001	<.0001	<.0001	<.0001	<.0001	<.0001	<.0001	<.0001	0.0001	<.0001	<.0001	<.0001	<.0001	<.0001	<.0001	0.002	<.0001		lys3	0.1332	0.5339	0.0237	0.8273	0.0818	0.5129	0.4354	0.8866	0.4819
PGRPLC	0.5434	0.77	0.2438	0.6036	0.1179	0.5327	0.0739	0.4912	0.1637	0.2871	0.0751	0.4447	0.1226	0.094	0.2535	0.0331	0.0826	0.9636	0.0171	<.0001	0.1342	<.0001	<.0001	<.0001	<.0001	<.0001	<.0001	<.0001	<.0001	<.0001	<.0001	<.0001	<.0001	<.0001	<.0001	0.0001	0.0052	<.0001		PGRPLC	0.0916	0.7332	0.5205	0.0874	0.126	0.6812	0.4973	0.835	0.5057
PGRPS1	0.3578	0.7644	0.0781	0.4026	0.0932	0.6706	0.083	0.5697	0.1178	0.4408	0.0408	0.1513	0.1289	0.0577	0.4349	0.028	0.0404	0.4414	0.2908	<.0001	0.1173	<.0001	<.0001	<.0001	0.0004	<.0001	<.0001	<.0001	<.0001	0.0024	<.0001	<.0001	<.0001	<.0001	<.0001	<.0001	0.0095	<.0001		PGRPS1	0.0688	0.3109	0.0207	0.9754	0.1257	0.7681	0.9474	0.9111	0.7483
PGRPS2R	0.3837	0.9323	0.121	0.4201	0.9809	0.5058	0.3577	0.6648	0.0799	0.3989	0.2588	0.9688	0.3551	0.1243	0.8241	0.0326	0.3362	0.5033	0.1558	0.0071	0.8025	<.0001	<.0001	<.0001	0.0256	0.0018	<.0001	0.0001	0.001	0.1624	0.0006	0.0004	<.0001	0.0001	<.0001	<.0001	<.0001	0.0002		PGRPS2R	0.0433	0.9251	0.1691	0.4697	0.3225	0.0921	0.0741	0.1675	0.2214
PGRPS3	0.1734	0.1333	0.0213	0.0273	0.3365	0.3342	0.4192	0.0463	0.1486	0.5559	0.1969	0.4585	0.0051	0.094	0.1222	0.0907	0.0502	0.5345	0.0327	0.0573	0.4655	0.0016	0.0035	0.0003	0.0124	0.0439	0.0035	0.0031	0.1152	0.0752	0.0175	0.0079	0.002	0.0052	0.0095	<.0001	<.0001	0.0178		PGRPS3	0.0906	0.2464	0.8925	0.1872	0.2291	0.2993	0.0026	0.5409	0.6344
PPO	0.7155	0.6801	0.2672	0.7816	0.0576	0.6338	0.0554	0.3198	0.0469	0.1498	0.0411	0.2061	0.0582	0.0558	0.2037	0.0268	0.0358	0.7134	0.0369	<.0001	0.068	<.0001	<.0001	<.0001	<.0001	<.0001	<.0001	<.0001	<.0001	<.0001	<.0001	<.0001	<.0001	<.0001	<.0001	0.0002	0.0178	<.0001		PPO	0.1549	0.6597	0.0044	0.3824	0.1903	0.3731	0.3001	0.644	0.6755
[truncated: 68 more columns]

## Sheet: Table S8 Chi-square
	Title: A longitudinal study of queen health in honey bees: Tissue specific response to seasonal changes and pathogen pressure
	Authors: Duan C. Copeland1,*, Vincent A. Ricigliano2, Brendon M. Mott1, Oliver L. Kortenkamp1,3, Robert E. Erickson1, June Gorrochategui-Ortega4, and Kirk E. Anderson1, 3,*
	Table S8: Chi-square test for independence on gene expression correlations for midgut, ileum, and fat body
	Chi-Square Test for Independence																			Standardized residuals					Standardized Residuals:
																				Calculate Expected Frequencies:					=(Observed-Expected)/SQRT(Expected)
		MG_SEP	MG_NOV	MG_JAN	SUM		ExpectedFrequency=(RowTotal∗ColumnTotal)/GrandTotal.				Chi−SquareContribution=(Observed−Expected)2/Expected.														MG_SEP	MG_NOV	MG_JAN
	StrPos	66	14	1	81		13.5	13.5	13.5		204.167	0.0185185	11.5741							13.5	13.5	13.5		StrPos	14.2887	14.2887	14.2887
	ModPos	73	11	14	98		16.3333	16.3333	16.3333		196.599	1.7415	0.333333							16.3333	16.3333	16.3333		ModPos	14.0214	14.0214	14.0214
	MildPos	25	17	19	61		10.1667	10.1667	10.1667		21.6421	4.5929	7.67486							10.1667	10.1667	10.1667		MildPos	4.6521	4.6521	4.6521
	NS	26	145	147	318		53	53	53		13.7547	159.698	166.717							53	53	53		NS	-3.70874	-3.70874	-3.70874
	MildNeg	0	3	7	10		1.66667	1.66667	1.66667		1.66667	1.06667	17.0667							1.66667	1.66667	1.66667		MildNeg	-1.29099	-1.29099	-1.29099
	ModNeg	0	0	2	2		0.333333	0.333333	0.333333		0.333333	0.333333	8.33333							0.333333	0.333333	0.333333		ModNeg	-0.57735	-0.57735	-0.57735
	StrNeg	0	0	0	0		0	0	0		#DIV/0!	#DIV/0!	#DIV/0!							0	0	0		StrNeg	#DIV/0!	#DIV/0!	#DIV/0!
	SUM	190	190	190	1140
											Sum Chi-Square Contributions: S		817.312
												df	12
												p-value	3.2049e-167
							significant difference in the distribution of counts across the months.
																				Standardized residuals					Standardized Residuals:
																				Calculate Expected Frequencies:					=(Observed-Expected)/SQRT(Expected)
		IL_SEP	IL_NOV	IL_JAN	SUM		ExpectedFrequency=(RowTotal∗ColumnTotal)/GrandTotal.				Chi−SquareContribution=(Observed−Expected)2/Expected.														IL_SEP	IL_NOV	IL_JAN
	StrPos	1	10	4	15		2.5	2.5	2.5		0.9	22.5	0.9							2.5	2.5	2.5		StrPos	-0.948683	-0.948683	-0.948683
	ModPos	18	61	24	103		17.1667	17.1667	17.1667		0.0404531	111.924	2.72006							17.1667	17.1667	17.1667		ModPos	0.201129	0.201129	0.201129
	MildPos	18	25	29	72		12	12	12		3	14.0833	24.0833							12	12	12		MildPos	1.73205	1.73205	1.73205
	NS	146	75	120	341		56.8333	56.8333	56.8333		139.895	5.80694	70.2058							56.8333	56.8333	56.8333		NS	11.8277	11.8277	11.8277
	MildNeg	4	8	10	22		3.66667	3.66667	3.66667		0.030303	5.12121	10.9394							3.66667	3.66667	3.66667		MildNeg	0.174078	0.174078	0.174078
	ModNeg	3	11	3	17		2.83333	2.83333	2.83333		0.00980392	23.5392	0.00980392							2.83333	2.83333	2.83333		ModNeg	0.0990148	0.0990148	0.0990148
	StrNeg	0	0	0	0		0	0	0		#DIV/0!	#DIV/0!	#DIV/0!							0	0	0		StrNeg	#DIV/0!	#DIV/0!	#DIV/0!
	SUM	190	190	190	1140
											Sum Chi-Square Contributions: S		435.708
												df	12
												p-value	1.02044e-85
							significant difference in the distribution of counts across the months.
																				Standardized residuals					Standardized Residuals:
																				Calculate Expected Frequencies:					=(Observed-Expected)/SQRT(Expected)
		FB_SEP	FB_NOV	FB_JAN	SUM		ExpectedFrequency=(RowTotal∗ColumnTotal)/GrandTotal.				Chi−SquareContribution=(Observed−Expected)2/Expected.														FB_SEP	FB_NOV	FB_JAN
	StrPos	45	5	8	58		9.66667	9.66667	9.66667		129.149	2.25287	0.287356							9.66667	9.66667	9.66667		StrPos	11.3644	11.3644	11.3644
	ModPos	67	42	57	166		27.6667	27.6667	27.6667		55.9197	7.4257	31.1004							27.6667	27.6667	27.6667		ModPos	7.47795	7.47795	7.47795
	MildPos	29	36	30	95		15.8333	15.8333	15.8333		10.9491	25.686	12.6754							15.8333	15.8333	15.8333		MildPos	3.30895	3.30895	3.30895
	NS	90	147	130	367		61.1667	61.1667	61.1667		13.5917	120.447	77.4609							61.1667	61.1667	61.1667		NS	3.6867	3.6867	3.6867
	MildNeg	0	1	4	5		0.833333	0.833333	0.833333		0.833333	0.0333333	12.0333							0.833333	0.833333	0.833333		MildNeg	-0.912871	-0.912871	-0.912871
	ModNeg	0	0	2	2		0.333333	0.333333	0.333333		0.333333	0.333333	8.33333							0.333333	0.333333	0.333333		ModNeg	-0.57735	-0.57735	-0.57735
	StrNeg	0	0	0	0		0	0	0		#DIV/0!	#DIV/0!	#DIV/0!							0	0	0		StrNeg	#DIV/0!	#DIV/0!	#DIV/0!
	SUM	231	231	231	1386
											Sum Chi-Square Contributions: S		508.846
												df	12
												p-value	2.90194e-101
							significant difference in the distribution of counts across the months.

## Sheet: Table S9 IL_corrsByMonth
Title: A longitudinal study of queen health in honey bees: Tissue specific response to seasonal changes and pathogen pressure
Authors: Duan C. Copeland1,*, Vincent A. Ricigliano2, Brendon M. Mott1, Oliver L. Kortenkamp1,3, Robert E. Erickson1, June Gorrochategui-Ortega4, and Kirk E. Anderson1, 3,*
Table S9: Pearsons correlations on Log transformed absolute abundance and gene expression w/ p-values by month in the ileum
Pearsons correlations heat map red to blue, red the most negative values while blue the most positive for each correlation matrix. Significant p-values are highlighted green.
													September																																			November
	Carbonyl	16S	L_panis	A2_1	L_apis	S_alvi	L_helsing	F_perr	A_kunk	Bo_mellis	L_kimb	B_ast	Bo_mellif	L_mell	M_plut	abaecin	ameater	apid	Argo2	bgluc2	Dcarb	def1	def2	Dicer	hop	hym	irp30	lys1	lys2	lys3	PGRPLC	PGRPS1	PGRPS2R	PGRPS3	PPO				Carbonyl	16S	L_panis	A2_1	L_apis	S_alvi	L_helsing	F_perr	A_kunk	Bo_mellis	L_kimb
Carbonyl		0.4245	0.3395	0.106	0.2842	0.1068	0.3641	0.1304	0.3586	0.1494	0.0389	0.3761	0.3029	0.1184	0.1924	-0.1285	0.0982	-0.0431	0.1982	0.0135	-0.2153	-0.1123	-0.1068	0.2511	0.0447	-0.1126	-0.0504	-0.1216	-0.0738	0.0595	-0.0474	0.033	-0.0387	-0.1618	-0.0195			Carbonyl		0.277	0.4721	0.1669	-0.0039	-0.0204	-0.3443	0.0051	-0.0944	0.0931	0.1356
16S	0.4245		0.5862	0.5733	0.5472	0.2349	0.536	0.417	0.3954	0.4106	0.308	0.3991	-0.0298	0.2375	0.6651	0.3129	0.0049	0.0239	0.1148	0.048	-0.0322	-0.0643	0.1882	0.1829	0.0254	0.0003	0.1315	-0.0173	0.1123	0.0191	-0.011	0.1992	-0.0663	-0.0319	-0.1036			16S	0.277		0.4475	0.5257	0.4133	0.1358	0.0345	-0.1112	0.1873	0.2949	0.1387
L_panis	0.3395	0.5862		0.3244	0.1734	0.0985	0.1329	0.054	0.2093	0.2396	0.0667	0.3681	-0.0021	0.1581	0.3157	0.1154	-0.1147	-0.1497	0.0424	-0.0873	-0.2204	-0.1301	0.1217	0.304	0.006	-0.1187	-0.1864	-0.0518	0.0816	0.1376	0.1106	0.2233	-0.1057	-0.1406	0.0567			L_panis	0.4721	0.4475		0.5253	-0.2775	-0.172	-0.0117	-0.0158	-0.3488	0.0794	-0.2505
A2_1	0.106	0.5733	0.3244		0.2586	-0.1382	0.3128	-0.0151	0.3566	0.1933	-0.0408	0.1321	0.178	0.2487	0.234	0.3018	-0.221	-0.1167	-0.1764	-0.1725	-0.066	-0.2009	0.0434	-0.0756	0.097	-0.326	0.0168	-0.1315	-0.1152	-0.1468	-0.0041	0.0727	-0.0165	0.0053	-0.2012			A2_1	0.1669	0.5257	0.5253		0.0239	0.0081	-0.0904	-0.0196	0.1229	0.2926	0.1618
L_apis	0.2842	0.5472	0.1734	0.2586		0.3775	0.3611	0.4246	-0.0371	0.4481	0.128	0.2931	-0.1299	0.2248	0.4477	0.1731	-0.0367	0.0749	0.1109	-0.0164	-0.1831	-0.0216	0.2376	0.1146	-0.1403	0.0749	-0.1244	-0.1948	-0.0859	-0.0999	-0.2479	0.0964	-0.3195	-0.1787	-0.0644			L_apis	-0.0039	0.4133	-0.2775	0.0239		0.0864	0.0222	0.0826	0.1417	0.3116	0.4401
S_alvi	0.1068	0.2349	0.0985	-0.1382	0.3775		0.4231	0.8006	-0.0524	0.404	0.4469	0.471	0.0123	0.1797	0.2694	0.3459	0.1474	0.0581	0.3405	0.2253	-0.2879	0.3103	0.2447	0.264	0.1981	0.2714	0.3344	-0.0464	0.1999	0.2231	0.1065	0.3614	-0.3292	-0.2498	0.0414			S_alvi	-0.0204	0.1358	-0.172	0.0081	0.0864		0.0591	0.2176	0.4448	-0.0005	0.5167
L_helsing	0.3641	0.536	0.1329	0.3128	0.3611	0.4231		0.3572	0.3429	0.3292	0.4941	0.5635	0.2745	0.4501	0.5083	0.2368	0.043	-0.03	0.2642	-0.1571	-0.0652	0.111	0.1468	0.0885	0.2821	-0.1045	0.2191	0.0498	0.0357	-0.0387	0.0657	0.156	-0.1001	-0.075	-0.2268			L_helsing	-0.3443	0.0345	-0.0117	-0.0904	0.0222	0.0591		0.5602	0.0532	0.4704	0.2015
F_perr	0.1304	0.417	0.054	-0.0151	0.4246	0.8006	0.3572		0.1283	0.3947	0.4685	0.3364	0.054	0.1128	0.336	0.3524	0.1501	0.2252	0.417	0.4007	-0.2217	0.2821	0.2949	0.296	0.204	0.3482	0.413	0.0416	0.3012	0.3649	0.1721	0.3436	-0.2541	-0.319	0.1942			F_perr	0.0051	-0.1112	-0.0158	-0.0196	0.0826	0.2176	0.5602		-0.1132	0.3735	0.56
A_kunk	0.3586	0.3954	0.2093	0.3566	-0.0371	-0.0524	0.3429	0.1283		0.0143	0.1568	0.0576	0.2319	0.1202	0.425	0.0182	0.2835	0.171	-0.0905	0.1578	0.2315	0.0218	-0.2712	0.0704	0.1133	-0.388	0.3114	0.1516	0.1993	0.0949	0.0571	-0.122	0.172	0.1161	0.1516			A_kunk	-0.0944	0.1873	-0.3488	0.1229	0.1417	0.4448	0.0532	-0.1132		0.1436	0.3741
Bo_mellis	0.1494	0.4106	0.2396	0.1933	0.4481	0.404	0.3292	0.3947	0.0143		0.4725	0.4698	-0.0893	0.5201	0.4674	0.1586	-0.195	-0.0824	0.2145	0.0438	-0.0629	0.153	0.1703	0.2093	0.0792	0.0431	-0.1155	-0.2973	-0.0903	0.0455	-0.027	0.2633	-0.2128	-0.235	-0.2023			Bo_mellis	0.0931	0.2949	0.0794	0.2926	0.3116	-0.0005	0.4704	0.3735	0.1436		0.3928
L_kimb	0.0389	0.308	0.0667	-0.0408	0.128	0.4469	0.4941	0.4685	0.1568	0.4725		0.6932	0.3037	0.4947	0.435	0.1893	-0.0668	0.1652	0.2594	-0.0034	0.0264	0.2485	0.1562	-0.0185	0.2045	0.2068	0.1461	0.2628	0.3235	0.1032	0.2923	0.2238	0.0733	-0.0745	0.1318			L_kimb	0.1356	0.1387	-0.2505	0.1618	0.4401	0.5167	0.2015	0.56	0.3741	0.3928
B_ast	0.3761	0.3991	0.3681	0.1321	0.2931	0.471	0.5635	0.3364	0.0576	0.4698	0.6932		0.3366	0.6174	0.3221	0.2554	-0.0657	-0.039	0.1057	-0.1075	-0.213	0.0554	0.2645	0.1986	0.4238	0.076	-0.1108	0.053	0.0872	0.1416	0.3626	0.4036	-0.1048	-0.2928	0.2003			B_ast	0.3385	0.2391	0.4291	0.304	0.0205	-0.1934	0.0639	0.1768	-0.1051	0.4998	0.1457
Bo_mellif	0.3029	-0.0298	-0.0021	0.178	-0.1299	0.0123	0.2745	0.054	0.2319	-0.0893	0.3037	0.3366		0.2479	-0.1235	0.089	-0.1682	-0.1968	0.1168	-0.4559	-0.3522	-0.2264	-0.2149	-0.1123	0.1947	-0.0479	-0.1578	0.1284	-0.0653	-0.0764	0.3114	0.0214	0.0169	-0.3465	0.1461			Bo_mellif	0.0484	-0.1756	-0.1447	-0.1618	0.1027	0.1871	0.3746	0.3418	0.06	0.0772	0.3749
L_mell	0.1184	0.2375	0.1581	0.2487	0.2248	0.1797	0.4501	0.1128	0.1202	0.5201	0.4947	0.6174	0.2479		0.1694	0.2899	-0.3697	0.0892	0.208	-0.121	-0.1197	-0.0825	0.1145	0.2569	0.3284	0.085	-0.1195	-0.0255	-0.0018	0.0457	0.2805	0.4098	-0.0398	-0.2248	-0.0693			L_mell	-0.0524	-0.2476	-0.0735	-0.0517	0.0448	0.2395	0.5283	0.6961	-0.0038	0.4384	0.3806
M_plut	0.1924	0.6651	0.3157	0.234	0.4477	0.2694	0.5083	0.336	0.425	0.4674	0.435	0.3221	-0.1235	0.1694		0.2241	0.0982	0.0455	-0.0162	0.0187	0.2342	0.2097	0.0573	0.0072	-0.0292	-0.1894	0.1721	0.1078	0.1629	0.0141	-0.1261	-0.0915	0.0823	0.1659	0.0146			M_plut	0.1929	0.76	0.1951	0.3983	0.2907	0.2604	-0.0707	-0.2694	0.4668	0.1489	0.0966
abaecin	-0.1285	0.3129	0.1154	0.3018	0.1731	0.3459	0.2368	0.3524	0.0182	0.1586	0.1893	0.2554	0.089	0.2899	0.2241		-0.2993	0.0995	0.1123	-0.0823	-0.128	0.0855	0.1745	0.0506	0.1138	-0.015	0.1633	-0.201	-0.0042	0.0411	-0.0232	0.1059	-0.2144	-0.1212	-0.1484			abaecin	-0.3395	-0.2344	-0.1009	0.113	-0.2652	0.004	0.2782	0.2595	0.0715	0.1342	0.1356
ameater	0.0982	0.0049	-0.1147	-0.221	-0.0367	0.1474	0.043	0.1501	0.2835	-0.195	-0.0668	-0.0657	-0.1682	-0.3697	0.0982	-0.2993		-0.103	-0.111	0.248	0.0368	0.0701	-0.0231	0.2675	0.2087	-0.0491	0.347	0.3499	0.4257	0.253	0.287	-0.0432	-0.1978	-0.0718	0.5038			ameater	0.4701	0.2411	0.3761	0.2106	-0.2008	-0.5248	-0.1582	-0.118	-0.2274	0.1627	-0.3836
apid	-0.0431	0.0239	-0.1497	-0.1167	0.0749	0.0581	-0.03	0.2252	0.171	-0.0824	0.1652	-0.039	-0.1968	0.0892	0.0455	0.0995	-0.103		0.0312	0.6077	0.1496	0.2269	0.1103	-0.0718	0.0189	0.2959	0.5046	0.1944	-0.0107	0.4109	0.1984	0.1744	0.1207	0.0172	0.1123			apid	0.0791	0.0002	-0.1633	0.154	0.0101	-0.0878	-0.1821	0.1715	-0.0385	0.0113	0.1949
Argo2	0.1982	0.1148	0.0424	-0.1764	0.1109	0.3405	0.2642	0.417	-0.0905	0.2145	0.2594	0.1057	0.1168	0.208	-0.0162	0.1123	-0.111	0.0312		-0.0485	-0.3862	-0.0253	-0.0343	0.5142	0.1446	0.188	0.0123	-0.2423	0.0338	0.0728	-0.0329	0.3372	-0.2184	-0.3006	-0.2174			Argo2	-0.0538	0.0367	0.0536	0.2605	-0.115	-0.1346	-0.0589	0.0043	0.038	-0.0018	-0.0728
bgluc2	0.0135	0.048	-0.0873	-0.1725	-0.0164	0.2253	-0.1571	0.4007	0.1578	0.0438	-0.0034	-0.1075	-0.4559	-0.121	0.0187	-0.0823	0.248	0.6077	-0.0485		0.3577	0.3512	0.2752	0.065	-0.0091	0.2643	0.6164	0.0386	0.3094	0.4319	0.0702	0.2959	0.1507	0.23	0.2315			bgluc2	0.3562	0.2837	0.3293	0.247	-0.1253	-0.414	-0.1622	-0.1174	-0.1833	0.1403	-0.2782
Dcarb	-0.2153	-0.0322	-0.2204	-0.066	-0.1831	-0.2879	-0.0652	-0.2217	0.2315	-0.0629	0.0264	-0.213	-0.3522	-0.1197	0.2342	-0.128	0.0368	0.1496	-0.3862	0.3577		0.1972	0.0143	-0.5779	-0.277	-0.0457	0.2793	0.18	0.1424	-0.2545	-0.2617	-0.1654	0.6759	0.8287	-0.0317			Dcarb	0.0048	0.181	0.1932	0.0915	-0.1929	0.164	0.2106	0.0524	0.0574	0.1946	0.074
def1	-0.1123	-0.0643	-0.1301	-0.2009	-0.0216	0.3103	0.111	0.2821	0.0218	0.153	0.2485	0.0554	-0.2264	-0.0825	0.2097	0.0855	0.0701	0.2269	-0.0253	0.3512	0.1972		0.6255	0.0651	0.0893	0.0361	0.4525	0.1966	0.1311	0.5151	-0.0205	-0.2563	-0.0567	0.0936	0.0223			def1	0.3692	0.0764	0.203	0.2034	-0.1844	-0.2276	-0.2293	-0.0289	-0.1363	0.1428	-0.2132
def2	-0.1068	0.1882	0.1217	0.0434	0.2376	0.2447	0.1468	0.2949	-0.2712	0.1703	0.1562	0.2645	-0.2149	0.1145	0.0573	0.1745	-0.0231	0.1103	-0.0343	0.2752	0.0143	0.6255		0.2067	0.1789	0.3179	0.1555	0.0999	-0.0334	0.5327	0.2184	0.0565	-0.2594	-0.1598	0.0138			def2	0.1305	0.2522	0.1605	0.2761	-0.105	-0.2397	-0.129	-0.2264	0.0728	0.1289	-0.2394
Dicer	0.2511	0.1829	0.304	-0.0756	0.1146	0.264	0.0885	0.296	0.0704	0.2093	-0.0185	0.1986	-0.1123	0.2569	0.0072	0.0506	0.2675	-0.0718	0.5142	0.065	-0.5779	0.0651	0.2067		0.4594	0.0201	-0.1007	-0.1276	0.0377	0.5598	0.299	0.2164	-0.5506	-0.631	0.0973			Dicer	-0.1748	-0.0178	-0.0093	0.2201	-0.0282	-0.2201	-0.0155	-0.1158	0.1129	0.0167	-0.1943
hop	0.0447	0.0254	0.006	0.097	-0.1403	0.1981	0.2821	0.204	0.1133	0.0792	0.2045	0.4238	0.1947	0.3284	-0.0292	0.1138	0.2087	0.0189	0.1446	-0.0091	-0.277	0.0893	0.1789	0.4594		0.0047	0.1274	0.2409	0.0629	0.4832	0.6914	0.3108	-0.0997	-0.4174	0.3827			hop	0.3025	0.075	0.1713	0.1879	-0.1357	-0.3658	-0.24	-0.2497	-0.0248	0.0063	-0.3116
hym	-0.1126	0.0003	-0.1187	-0.326	0.0749	0.2714	-0.1045	0.3482	-0.388	0.0431	0.2068	0.076	-0.0479	0.085	-0.1894	-0.015	-0.0491	0.2959	0.188	0.2643	-0.0457	0.0361	0.3179	0.0201	0.0047		0.2186	0.215	0.1092	0.2575	0.2733	0.3804	0.0407	-0.1006	0.1453			hym	-0.1493	-0.0313	-0.3195	-0.0027	0.0122	0.1221	-0.1382	0.1603	0.0417	-0.2002	0.1416
irp30	-0.0504	0.1315	-0.1864	0.0168	-0.1244	0.3344	0.2191	0.413	0.3114	-0.1155	0.1461	-0.1108	-0.1578	-0.1195	0.1721	0.1633	0.347	0.5046	0.0123	0.6164	0.2793	0.4525	0.1555	-0.1007	0.1274	0.2186		0.3523	0.3826	0.3705	0.1574	0.1304	0.1329	0.2822	0.1947			irp30	0.3287	0.2379	0.236	0.19	0.0368	-0.1631	-0.2088	0.065	-0.2927	0.1266	0.0029
lys1	-0.1216	-0.0173	-0.0518	-0.1315	-0.1948	-0.0464	0.0498	0.0416	0.1516	-0.2973	0.2628	0.053	0.1284	-0.0255	0.1078	-0.201	0.3499	0.1944	-0.2423	0.0386	0.18	0.1966	0.0999	-0.1276	0.2409	0.215	0.3523		0.5969	0.3599	0.6167	-0.0356	0.4218	0.1116	0.5866			lys1	0	0.3319	0.0614	0.0329	-0.0305	0.177	0.0589	-0.0489	0.1872	0.2978	0.0197
lys2	-0.0738	0.1123	0.0816	-0.1152	-0.0859	0.1999	0.0357	0.3012	0.1993	-0.0903	0.3235	0.0872	-0.0653	-0.0018	0.1629	-0.0042	0.4257	-0.0107	0.0338	0.3094	0.1424	0.1311	-0.0334	0.0377	0.0629	0.1092	0.3826	0.5969		0.1393	0.3051	0.2822	0.296	0.2207	0.5709			lys2	0.2505	0.3688	0.346	0.2719	-0.1736	-0.1936	-0.123	-0.1512	0.0967	0.2739	-0.1918
lys3	0.0595	0.0191	0.1376	-0.1468	-0.0999	0.2231	-0.0387	0.3649	0.0949	0.0455	0.1032	0.1416	-0.0764	0.0457	0.0141	0.0411	0.253	0.4109	0.0728	0.4319	-0.2545	0.5151	0.5327	0.5598	0.4832	0.2575	0.3705	0.3599	0.1393		0.6027	0.0942	-0.2243	-0.4339	0.3927			lys3	0.102	-0.1998	-0.0715	0.0093	-0.1208	-0.2484	-0.2315	0.001	-0.2081	-0.265	-0.1761
PGRPLC	-0.0474	-0.011	0.1106	-0.0041	-0.2479	0.1065	0.0657	0.1721	0.0571	-0.027	0.2923	0.3626	0.3114	0.2805	-0.1261	-0.0232	0.287	0.1984	-0.0329	0.0702	-0.2617	-0.0205	0.2184	0.299	0.6914	0.2733	0.1574	0.6167	0.3051	0.6027		0.3833	-0.0049	-0.4552	0.5731			PGRPLC	0.2653	0.3039	0.2835	0.224	-0.1688	-0.3397	-0.0818	-0.1795	0.0065	0.1644	-0.2724
PGRPS1	0.033	0.1992	0.2233	0.0727	0.0964	0.3614	0.156	0.3436	-0.122	0.2633	0.2238	0.4036	0.0214	0.4098	-0.0915	0.1059	-0.0432	0.1744	0.3372	0.2959	-0.1654	-0.2563	0.0565	0.2164	0.3108	0.3804	0.1304	-0.0356	0.2822	0.0942	0.3833		0.0763	-0.1134	0.2237			PGRPS1	0.1847	0.102	0.1903	0.2966	-0.2204	-0.2776	-0.2018	-0.1304	0.0128	0.0402	-0.1461
PGRPS2R	-0.0387	-0.0663	-0.1057	-0.0165	-0.3195	-0.3292	-0.1001	-0.2541	0.172	-0.2128	0.0733	-0.1048	0.0169	-0.0398	0.0823	-0.2144	-0.1978	0.1207	-0.2184	0.1507	0.6759	-0.0567	-0.2594	-0.5506	-0.0997	0.0407	0.1329	0.4218	0.296	-0.2243	-0.0049	0.0763		0.7326	0.1335			PGRPS2R	-0.0875	0.1486	-0.0634	-0.0843	0.1212	0.1818	0.2938	0.037	0.1706	0.1682	0.1152
PGRPS3	-0.1618	-0.0319	-0.1406	0.0053	-0.1787	-0.2498	-0.075	-0.319	0.1161	-0.235	-0.0745	-0.2928	-0.3465	-0.2248	0.1659	-0.1212	-0.0718	0.0172	-0.3006	0.23	0.8287	0.0936	-0.1598	-0.631	-0.4174	-0.1006	0.2822	0.1116	0.2207	-0.4339	-0.4552	-0.1134	0.7326		-0.1552			PGRPS3	-0.0392	0.0797	-0.0501	-0.089	0.1166	0.2227	0.1736	0.0709	0.0735	0.1566	0.149
PPO	-0.0195	-0.1036	0.0567	-0.2012	-0.0644	0.0414	-0.2268	0.1942	0.1516	-0.2023	0.1318	0.2003	0.1461	-0.0693	0.0146	-0.1484	0.5038	0.1123	-0.2174	0.2315	-0.0317	0.0223	0.0138	0.0973	0.3827	0.1453	0.1947	0.5866	0.5709	0.3927	0.5731	0.2237	0.1335	-0.1552				PPO	0.233	0.3212	0.309	0.1678	-0.1407	-0.3992	0.0389	0.0255	-0.1712	0.2182	-0.196
	Carbonyl	16S	L_panis	A2_1	L_apis	S_alvi	L_helsing	F_perr	A_kunk	Bo_mellis	L_kimb	B_ast	Bo_mellif	L_mell	M_plut	abaecin	ameater	apid	Argo2	bgluc2	Dcarb	def1	def2	Dicer	hop	hym	irp30	lys1	lys2	lys3	PGRPLC	PGRPS1	PGRPS2R	PGRPS3	PPO				Carbonyl	16S	L_panis	A2_1	L_apis	S_alvi	L_helsing	F_perr	A_kunk	Bo_mellis	L_kimb
Carbonyl	<.0001	0.0138	0.0532	0.557	0.109	0.5543	0.0373	0.4695	0.0404	0.4067	0.8298	0.031	0.0866	0.5116	0.2835	0.4832	0.593	0.8242	0.2769	0.9416	0.2366	0.5404	0.5608	0.1656	0.808	0.5396	0.784	0.5074	0.6879	0.7465	0.7967	0.8577	0.8335	0.3763	0.9158			Carbonyl	<.0001	0.1186	0.0055	0.3533	0.9827	0.9101	0.0498	0.9773	0.6012	0.6062	0.4517
16S	0.0138	<.0001	0.0003	0.0005	0.001	0.1882	0.0013	0.0158	0.0227	0.0176	0.0812	0.0214	0.8694	0.1833	<.0001	0.0813	0.9787	0.902	0.5314	0.7944	0.8613	0.7265	0.3023	0.3163	0.8902	0.9987	0.4732	0.9253	0.5407	0.9174	0.9522	0.2744	0.7184	0.8626	0.5727			16S	0.1186	<.0001	0.009	0.0017	0.0168	0.4512	0.8489	0.5379	0.2967	0.0958	0.4414
L_panis	0.0532	0.0003	<.0001	0.0655	0.3345	0.5856	0.4611	0.7652	0.2424	0.1792	0.7124	0.0351	0.9908	0.3795	0.0735	0.5294	0.5318	0.4383	0.818	0.6347	0.2255	0.4779	0.5071	0.0907	0.974	0.5175	0.307	0.7782	0.6572	0.4526	0.5469	0.2193	0.5647	0.4427	0.7581			L_panis	0.0055	0.009	<.0001	0.0017	0.1179	0.3384	0.9484	0.9306	0.0467	0.6604	0.1597
A2_1	0.557	0.0005	0.0655	<.0001	0.1461	0.443	0.0763	0.9337	0.0417	0.2811	0.8216	0.4637	0.3218	0.1628	0.1899	0.0932	0.2241	0.5466	0.3342	0.3452	0.7197	0.2703	0.8137	0.681	0.5973	0.0686	0.9272	0.4731	0.5301	0.4227	0.9822	0.6924	0.9286	0.977	0.2696			A2_1	0.3533	0.0017	0.0017	<.0001	0.895	0.9642	0.617	0.9136	0.4957	0.0985	0.3685
L_apis	0.109	0.001	0.3345	0.1461	<.0001	0.0303	0.039	0.0138	0.8374	0.0089	0.4777	0.0978	0.4712	0.2085	0.009	0.3434	0.8417	0.6994	0.5458	0.9292	0.316	0.9066	0.1903	0.5323	0.4438	0.6835	0.4976	0.2854	0.64	0.5863	0.1713	0.5996	0.0747	0.3278	0.726			L_apis	0.9827	0.0168	0.1179	0.895	<.0001	0.6325	0.9026	0.6476	0.4316	0.0776	0.0104
S_alvi	0.5543	0.1882	0.5856	0.443	0.0303	<.0001	0.0142	<.0001	0.7723	0.0197	0.0091	0.0057	0.946	0.317	0.1295	0.0525	0.4209	0.7647	0.0566	0.215	0.1101	0.0839	0.1771	0.1443	0.2772	0.1329	0.0614	0.8009	0.2726	0.2196	0.5616	0.0421	0.0658	0.168	0.8222			S_alvi	0.9101	0.4512	0.3384	0.9642	0.6325	<.0001	0.7439	0.2239	0.0095	0.9978	0.0021
L_helsing	0.0373	0.0013	0.4611	0.0763	0.039	0.0142	<.0001	0.0413	0.0507	0.0614	0.0035	0.0006	0.1221	0.0086	0.0025	0.1919	0.8153	0.8773	0.1439	0.3906	0.723	0.5455	0.4226	0.6299	0.1178	0.5691	0.2283	0.7866	0.8462	0.8336	0.7207	0.3938	0.5857	0.6834	0.2119			L_helsing	0.0498	0.8489	0.9484	0.617	0.9026	0.7439	<.0001	0.0007	0.7687	0.0057	0.2608
F_perr	0.4695	0.0158	0.7652	0.9337	0.0138	<.0001	0.0413	<.0001	0.4769	0.023	0.006	0.0556	0.7655	0.5318	0.0559	0.0479	0.4121	0.2402	0.0176	0.0231	0.2227	0.1178	0.1013	0.0999	0.2628	0.0508	0.0188	0.8211	0.0939	0.04	0.3463	0.0542	0.1605	0.0752	0.287			F_perr	0.9773	0.5379	0.9306	0.9136	0.6476	0.2239	0.0007	<.0001	0.5304	0.0323	0.0007
A_kunk	0.0404	0.0227	0.2424	0.0417	0.8374	0.7723	0.0507	0.4769	<.0001	0.9369	0.3836	0.7501	0.1941	0.5053	0.0137	0.9213	0.1159	0.3752	0.6222	0.3883	0.2025	0.9056	0.1333	0.7017	0.5369	0.0282	0.0828	0.4075	0.2742	0.6053	0.7564	0.5061	0.3464	0.5271	0.4076			A_kunk	0.6012	0.2967	0.0467	0.4957	0.4316	0.0095	0.7687	0.5304	<.0001	0.4251	0.032
Bo_mellis	0.4067	0.0176	0.1792	0.2811	0.0089	0.0197	0.0614	0.023	0.9369	<.0001	0.0055	0.0058	0.6213	0.0019	0.0061	0.386	0.2848	0.6711	0.2384	0.8117	0.7323	0.4031	0.3514	0.2503	0.6666	0.8149	0.5289	0.0984	0.6232	0.8045	0.8834	0.1454	0.2422	0.1955	0.2668			Bo_mellis	0.6062	0.0958	0.6604	0.0985	0.0776	0.9978	0.0057	0.0323	0.4251	<.0001	0.0237
L_kimb	0.8298	0.0812	0.7124	0.8216	0.4777	0.0091	0.0035	0.006	0.3836	0.0055	<.0001	<.0001	0.0857	0.0034	0.0114	0.2995	0.7163	0.3916	0.1517	0.9855	0.8861	0.1703	0.3931	0.9199	0.2617	0.2561	0.4248	0.1462	0.0709	0.5742	0.1045	0.2183	0.6902	0.6854	0.472			L_kimb	0.4517	0.4414	0.1597	0.3685	0.0104	0.0021	0.2608	0.0007	0.032	0.0237	<.0001
B_ast	0.031	0.0214	0.0351	0.4637	0.0978	0.0057	0.0006	0.0556	0.7501	0.0058	<.0001	<.0001	0.0554	0.0001	0.0675	0.1583	0.7209	0.8408	0.5646	0.558	0.2418	0.7633	0.1435	0.2759	0.0156	0.6795	0.546	0.7732	0.6353	0.4394	0.0414	0.022	0.5681	0.1038	0.2717			B_ast	0.054	0.1803	0.0127	0.0854	0.9097	0.2808	0.7238	0.325	0.5603	0.0031	0.4186
Bo_mellif	0.0866	0.8694	0.9908	0.3218	0.4712	0.946	0.1221	0.7655	0.1941	0.6213	0.0857	0.0554	<.0001	0.1643	0.4934	0.628	0.3575	0.3063	0.5244	0.0087	0.048	0.2127	0.2375	0.5405	0.2855	0.7946	0.3882	0.4836	0.7224	0.6776	0.0827	0.9075	0.927	0.0521	0.4249			Bo_mellif	0.7891	0.3284	0.4219	0.3683	0.5695	0.2972	0.0318	0.0515	0.7401	0.6693	0.0316
L_mell	0.5116	0.1833	0.3795	0.1628	0.2085	0.317	0.0086	0.5318	0.5053	0.0019	0.0034	0.0001	0.1643	<.0001	0.3461	0.1076	0.0373	0.6455	0.2534	0.5096	0.514	0.6533	0.5325	0.1558	0.0665	0.6436	0.5146	0.8898	0.9921	0.8037	0.1199	0.0198	0.8289	0.2162	0.7064			L_mell	0.7721	0.1647	0.6842	0.7749	0.8046	0.1794	0.0016	<.0001	0.9832	0.0107	0.0289
M_plut	0.2835	<.0001	0.0735	0.1899	0.009	0.1295	0.0025	0.0559	0.0137	0.0061	0.0114	0.0675	0.4934	0.3461	<.0001	0.2176	0.5929	0.8149	0.93	0.9191	0.197	0.2494	0.7554	0.9686	0.874	0.2991	0.3463	0.5571	0.373	0.939	0.4916	0.6186	0.6544	0.3642	0.9368			M_plut	0.282	<.0001	0.2766	0.0217	0.1008	0.1434	0.6957	0.1295	0.0062	0.4084	0.593
abaecin	0.4832	0.0813	0.5294	0.0932	0.3434	0.0525	0.1919	0.0479	0.9213	0.386	0.2995	0.1583	0.628	0.1076	0.2176	<.0001	0.0961	0.6076	0.5407	0.6541	0.4851	0.6418	0.3395	0.7832	0.5352	0.9349	0.372	0.27	0.9818	0.8231	0.8998	0.5641	0.2387	0.5086	0.4176			abaecin	0.0532	0.1893	0.5763	0.5312	0.1357	0.9823	0.117	0.1448	0.6925	0.4564	0.4518
ameater	0.593	0.9787	0.5318	0.2241	0.8417	0.4209	0.8153	0.4121	0.1159	0.2848	0.7163	0.7209	0.3575	0.0373	0.5929	0.0961	<.0001	0.595	0.5455	0.1711	0.8415	0.703	0.9001	0.1388	0.2516	0.7896	0.0517	0.0496	0.0151	0.1624	0.1112	0.8145	0.2778	0.696	0.0033			ameater	0.0058	0.1766	0.031	0.2395	0.2624	0.0017	0.3792	0.5131	0.2032	0.3657	0.0276
apid	0.8242	0.902	0.4383	0.5466	0.6994	0.7647	0.8773	0.2402	0.3752	0.6711	0.3916	0.8408	0.3063	0.6455	0.8149	0.6076	0.595	<.0001	0.8725	0.0005	0.4387	0.2366	0.5691	0.7112	0.9226	0.1191	0.0052	0.3123	0.956	0.0268	0.3022	0.3657	0.5328	0.9296	0.5619			apid	0.6669	0.9993	0.3719	0.4001	0.9564	0.6329	0.3185	0.3481	0.8345	0.951	0.2851
Argo2	0.2769	0.5314	0.818	0.3342	0.5458	0.0566	0.1439	0.0176	0.6222	0.2384	0.1517	0.5646	0.5244	0.2534	0.93	0.5407	0.5455	0.8725	<.0001	0.792	0.029	0.8905	0.8522	0.0026	0.4297	0.3029	0.9468	0.1815	0.8541	0.6922	0.8583	0.0591	0.2298	0.0945	0.232			Argo2	0.77	0.8419	0.7709	0.1498	0.5307	0.4628	0.749	0.9812	0.8364	0.9921	0.6919
bgluc2	0.9416	0.7944	0.6347	0.3452	0.9292	0.215	0.3906	0.0231	0.3883	0.8117	0.9855	0.558	0.0087	0.5096	0.9191	0.6541	0.1711	0.0005	0.792	<.0001	0.0444	0.0488	0.1275	0.7238	0.9607	0.1439	0.0002	0.834	0.0849	0.0136	0.7028	0.1001	0.4102	0.2053	0.2024			bgluc2	0.0419	0.1096	0.0613	0.1658	0.487	0.0166	0.3672	0.5154	0.3071	0.436	0.117
Dcarb	0.2366	0.8613	0.2255	0.7197	0.316	0.1101	0.723	0.2227	0.2025	0.7323	0.8861	0.2418	0.048	0.514	0.197	0.4851	0.8415	0.4387	0.029	0.0444	<.0001	0.2795	0.9379	0.0005	0.1249	0.8038	0.1216	0.3244	0.437	0.1598	0.148	0.3658	<.0001	<.0001	0.8631			Dcarb	0.979	0.3134	0.2813	0.6126	0.2822	0.3618	0.2393	0.7723	0.751	0.2779	0.6823
def1	0.5404	0.7265	0.4779	0.2703	0.9066	0.0839	0.5455	0.1178	0.9056	0.4031	0.1703	0.7633	0.2127	0.6533	0.2494	0.6418	0.703	0.2366	0.8905	0.0488	0.2795	<.0001	0.0001	0.7234	0.6268	0.8445	0.0093	0.2809	0.4746	0.0026	0.9115	0.1568	0.7579	0.6103	0.9037			def1	0.0345	0.6727	0.2572	0.2563	0.3042	0.2027	0.1993	0.8732	0.4496	0.4279	0.2335
def2	0.5608	0.3023	0.5071	0.8137	0.1903	0.1771	0.4226	0.1013	0.1333	0.3514	0.3931	0.1435	0.2375	0.5325	0.7554	0.3395	0.9001	0.5691	0.8522	0.1275	0.9379	0.0001	<.0001	0.2564	0.3271	0.0763	0.3954	0.5864	0.8558	0.0017	0.2299	0.7586	0.1517	0.3823	0.9401			def2	0.4692	0.1568	0.3722	0.1199	0.5611	0.1791	0.4744	0.2051	0.6871	0.4746	0.1796
Dicer	0.1656	0.3163	0.0907	0.681	0.5323	0.1443	0.6299	0.0999	0.7017	0.2503	0.9199	0.2759	0.5405	0.1558	0.9686	0.7832	0.1388	0.7112	0.0026	0.7238	0.0005	0.7234	0.2564	<.0001	0.0082	0.9131	0.5833	0.4864	0.8377	0.0009	0.0964	0.2342	0.0011	0.0001	0.5964			Dicer	0.3386	0.923	0.9598	0.2261	0.8784	0.2262	0.9329	0.528	0.5383	0.9276	0.2866
hop	0.808	0.8902	0.974	0.5973	0.4438	0.2772	0.1178	0.2628	0.5369	0.6666	0.2617	0.0156	0.2855	0.0665	0.874	0.5352	0.2516	0.9226	0.4297	0.9607	0.1249	0.6268	0.3271	0.0082	<.0001	0.9795	0.4872	0.1841	0.7324	0.0051	<.0001	0.0834	0.5871	0.0175	0.0306			hop	0.0871	0.6783	0.3404	0.295	0.4513	0.0363	0.1785	0.1612	0.8912	0.9723	0.0775
hym	0.5396	0.9987	0.5175	0.0686	0.6835	0.1329	0.5691	0.0508	0.0282	0.8149	0.2561	0.6795	0.7946	0.6436	0.2991	0.9349	0.7896	0.1191	0.3029	0.1439	0.8038	0.8445	0.0763	0.9131	0.9795	<.0001	0.2294	0.2373	0.5519	0.1548	0.1302	0.0317	0.8249	0.5839	0.4274			hym	0.4069	0.8626	0.0699	0.9882	0.9462	0.4985	0.443	0.3727	0.8179	0.2639	0.4318
irp30	0.784	0.4732	0.307	0.9272	0.4976	0.0614	0.2283	0.0188	0.0828	0.5289	0.4248	0.546	0.3882	0.5146	0.3463	0.372	0.0517	0.0052	0.9468	0.0002	0.1216	0.0093	0.3954	0.5833	0.4872	0.2294	<.0001	0.048	0.0307	0.0369	0.3895	0.477	0.4685	0.1176	0.2857			irp30	0.0618	0.1824	0.1862	0.2896	0.839	0.3646	0.2436	0.7194	0.0983	0.4827	0.987
lys1	0.5074	0.9253	0.7782	0.4731	0.2854	0.8009	0.7866	0.8211	0.4075	0.0984	0.1462	0.7732	0.4836	0.8898	0.5571	0.27	0.0496	0.3123	0.1815	0.834	0.3244	0.2809	0.5864	0.4864	0.1841	0.2373	0.048	<.0001	0.0003	0.0431	0.0002	0.8465	0.0162	0.5431	0.0004			lys1	1	0.0592	0.7343	0.856	0.8664	0.3245	0.7446	0.7868	0.2969	0.0923	0.9133
lys2	0.6879	0.5407	0.6572	0.5301	0.64	0.2726	0.8462	0.0939	0.2742	0.6232	0.0709	0.6353	0.7224	0.9921	0.373	0.9818	0.0151	0.956	0.8541	0.0849	0.437	0.4746	0.8558	0.8377	0.7324	0.5519	0.0307	0.0003	<.0001	0.4469	0.0895	0.1176	0.1	0.2249	0.0006			lys2	0.1597	0.0347	0.0486	0.1259	0.3338	0.2803	0.4954	0.4009	0.5924	0.123	0.285
lys3	0.7465	0.9174	0.4526	0.4227	0.5863	0.2196	0.8336	0.04	0.6053	0.8045	0.5742	0.4394	0.6776	0.8037	0.939	0.8231	0.1624	0.0268	0.6922	0.0136	0.1598	0.0026	0.0017	0.0009	0.0051	0.1548	0.0369	0.0431	0.4469	<.0001	0.0003	0.608	0.2172	0.0131	0.0262			lys3	0.572	0.265	0.6927	0.9589	0.5031	0.1633	0.1949	0.9956	0.2452	0.1361	0.3269
PGRPLC	0.7967	0.9522	0.5469	0.9822	0.1713	0.5616	0.7207	0.3463	0.7564	0.8834	0.1045	0.0414	0.0827	0.1199	0.4916	0.8998	0.1112	0.3022	0.8583	0.7028	0.148	0.9115	0.2299	0.0964	<.0001	0.1302	0.3895	0.0002	0.0895	0.0003	<.0001	0.0304	0.9788	0.0088	0.0006			PGRPLC	0.1357	0.0855	0.1098	0.2101	0.3478	0.0531	0.6508	0.3176	0.9712	0.3606	0.1252
PGRPS1	0.8577	0.2744	0.2193	0.6924	0.5996	0.0421	0.3938	0.0542	0.5061	0.1454	0.2183	0.022	0.9075	0.0198	0.6186	0.5641	0.8145	0.3657	0.0591	0.1001	0.3658	0.1568	0.7586	0.2342	0.0834	0.0317	0.477	0.8465	0.1176	0.608	0.0304	<.0001	0.6782	0.5367	0.2184			PGRPS1	0.3034	0.5722	0.2889	0.0937	0.2179	0.1178	0.2601	0.4695	0.9437	0.8242	0.4171
PGRPS2R	0.8335	0.7184	0.5647	0.9286	0.0747	0.0658	0.5857	0.1605	0.3464	0.2422	0.6902	0.5681	0.927	0.8289	0.6544	0.2387	0.2778	0.5328	0.2298	0.4102	<.0001	0.7579	0.1517	0.0011	0.5871	0.8249	0.4685	0.0162	0.1	0.2172	0.9788	0.6782	<.0001	<.0001	0.4662			PGRPS2R	0.6282	0.409	0.7261	0.6409	0.5017	0.3111	0.097	0.8382	0.3425	0.3496	0.5232
PGRPS3	0.3763	0.8626	0.4427	0.977	0.3278	0.168	0.6834	0.0752	0.5271	0.1955	0.6854	0.1038	0.0521	0.2162	0.3642	0.5086	0.696	0.9296	0.0945	0.2053	<.0001	0.6103	0.3823	0.0001	0.0175	0.5839	0.1176	0.5431	0.2249	0.0131	0.0088	0.5367	<.0001	<.0001	0.3962			PGRPS3	0.8286	0.6593	0.782	0.6223	0.5182	0.2129	0.3339	0.6948	0.6842	0.3842	0.4081
PPO	0.9158	0.5727	0.7581	0.2696	0.726	0.8222	0.2119	0.287	0.4076	0.2668	0.472	0.2717	0.4249	0.7064	0.9368	0.4176	0.0033	0.5619	0.232	0.2024	0.8631	0.9037	0.9401	0.5964	0.0306	0.4274	0.2857	0.0004	0.0006	0.0262	0.0006	0.2184	0.4662	0.3962	<.0001			PPO	0.1919	0.0683	0.0802	0.3506	0.4349	0.0214	0.8296	0.8881	0.3409	0.2226	0.2744
[truncated: 60 more columns]

[truncated: 5 more sheets: Table S10 FBGE_corrsByMonth, Tabel S11 DWV , Table S12 Pearsons corrs Brood , TableS13 raw data for qPCR, Gene summary]
